# Supplementary material for: Cyclin-Dependent Kinase 4 is expected to be a therapeutic target for hepatocellular carcinoma metastasis using integrated bioinformatic analysis
Source: Bioengineered. 2021 Dec 12;12(2):11728–39. doi: 10.1080/21655979.2021.2006942 (PMC8810199; doi:10.1080/21655979.2021.2006942)
Supplement: Supplemental Material [file KBIE_A_2006942_SM1322.zip]

Archive with 6 entries (5 files):
- supplementary/
- supplementary/Supplementary Figure 1 (3).tif
- supplementary/Supplementary Figure 2 (1).tif
- supplementary/Supplementary Figure legend.docx
- supplementary/Supplementary material 1.xlsx
- supplementary/Supplementary material 2.xlsx
