# Supplementary material for: Cyclin-Dependent Kinase 4 is expected to be a therapeutic target for hepatocellular carcinoma metastasis using integrated bioinformatic analysis
Source: Bioengineered. 2021 Dec 12;12(2):11728–39. doi: 10.1080/21655979.2021.2006942 (PMC8810199; doi:10.1080/21655979.2021.2006942)
Supplement: Supplemental Material [file KBIE_A_2006942_SM1322.zip › supplementary/Supplementary material 1.xlsx]

## Sheet: Sheet1
				Tissue	vital_status	days_to_death	ADIPOR1	ADM2	AGER	ANGPTL6	AP3B1	APLN	AVPR1A	AZGP1	BCL3	BIRC5	CACYBP	CALR	CANX	CCL14	CCL15	CCL18	CCL19	CCL20	CCL21	CCL23	CD1D	CD320	CD3D	CD74	CDK4	DCK	CKLF	CLEC4M	CMTM7	CNTFR	COLEC10	CRP	CSF3R	CTSS	CXCL10	CXCL12	CXCL14	CXCL2	CXCL9	DAXX	DEFA1B	DES	DLL4
TCGA-BC-4072-01B-11R-A155-07	4072	4072	01B	tumor	dead	1490	2883.86	675.68	92.5232	119.746	842.482	37.1396	0	2124.78	1620.46	459.202	1400.88	36295.8	31090.4	224.421	1594.72	211.761	406.581	12174	277.57	0.6516	69.0666	732.367	605.31	209192	355.758	2740.51	721.942	0	431.992	47.5647	7.8189	783.841	421.567	9918.23	29131.8	383.124	225.444	1716.24	14418	1250.37	6.5157	1.9547	215.019
TCGA-2V-A95S-01A-11R-A37K-07	A95S	a95s	01A	tumor	alive	NA	3304.58	987.186	42.3854	35.377	1203.55	246.92	42.8783	7883.69	1437.65	339.901	979.3	45725.5	25415.5	302.888	782.928	272.055	130.113	228.191	152.292	5.4214	412.519	363.233	50.2711	34886.6	288.812	1758.01	435.19	0.4929	218.334	0	1.9714	20931	143.42	2245.93	777.723	782.159	3.45	111.878	827.008	1522.42	0.9857	15.7713	193.691
TCGA-2Y-A9GS-01A-12R-A38B-07	A9GS	a9gs	01A	tumor	dead	724	2804.75	86.976	112.082	285.102	792.647	901.143	641.112	28878.7	2070.39	45.1558	709.258	47622.5	20564.9	1119.4	563.82	275.275	119.256	164.985	938.803	4.4833	70.8361	406.187	264.515	161074	287.828	4990.81	277.068	1.7933	194.575	3.5866	22.4165	175588	124.636	6430.85	2944.63	1766.42	6.2766	7691.55	4564.9	1096.62	0.8967	17.0365	415.154
TCGA-2Y-A9GT-01A-11R-A38B-07	A9GT	a9gt	01A	tumor	dead	1624	4780.45	2706.78	53.3849	48.2049	932.568	361.183	32.5314	30353.5	380.368	157.619	1679.96	100327	27843.6	220.939	2602.47	80.9115	14.1804	75.0726	20.8535	0	53.3849	501.318	21.6876	7085.18	306.129	980.114	184.345	0	121.784	2068.67	0.8341	5302.63	20.0194	1472.26	88.4188	1287.08	0	241.9	236.896	675.653	0	83.414	300.29
TCGA-2Y-A9GU-01A-11R-A38B-07	A9GU	a9gu	01A	tumor	alive	1939	2813.03	516.074	76.1421	66.4298	812.183	178.511	1758.88	20217.4	2404.4	32.5296	659.053	79541.5	21937.4	703.511	256.1	519.458	5.0761	483.079	9.3063	5.9222	322.335	324.873	39.7631	44819	153.976	1185.28	170.051	0	104.907	65.9898	37.225	227313	102.369	3521.15	678.511	1164.13	0	1306.26	217.428	1562.61	0	2.5381	450.085
TCGA-2Y-A9GV-01A-11R-A38B-07	A9GV	a9gv	01A	tumor	dead	2532	3466.67	403.065	40.613	76.1303	836.782	54.4061	57.4713	9708.81	2203.07	88.4368	1552.49	54991.6	28840.6	360.605	598.008	131.801	2295.02	2672.03	1109.58	1.5326	104.981	859.004	169.349	75673.6	317.241	2016.09	526.437	0.7663	313.41	0.7663	14.5594	220547	326.437	7896.55	513.41	928.736	214.559	3678.16	963.218	1621.46	0	18.3908	261.303
TCGA-2Y-A9GW-01A-11R-A38B-07	A9GW	a9gw	01A	tumor	dead	1271	3135.76	826.061	27.8788	111.418	1027.88	54.5455	130.303	11252.1	1216.36	64.6788	1000	28877	15929.7	387.297	401.309	442.424	624.848	2324.85	1752.12	5.4545	373.939	463.636	190.909	71592.7	571.515	1415.15	378.788	59.3939	336.364	26.6667	133.939	102242	244.849	8060.61	716.364	5538.18	241.212	1211.52	1765.45	1366.06	5.4545	93.3333	230.303
TCGA-2Y-A9GX-01A-11R-A38B-07	A9GX	a9gx	01A	tumor	alive	2442	2211.03	236.208	91.0552	46.5774	1235.14	338.511	0	7331.01	1496.52	795.892	2087.31	36850	13365.3	95.8864	2348.61	113.551	141.403	657.204	40.1714	5.8918	112.48	1044.46	485.271	62724.2	224.96	4695.23	1133.37	0.5356	663.096	14.9973	11.248	8145.69	620.246	3341.72	935.726	574.183	2.6781	269.952	3872.52	1718.26	0	2.6781	179.432
TCGA-2Y-A9GY-01A-11R-A38B-07	A9GY	a9gy	01A	tumor	dead	757	2956.31	51.8771	26.6212	226.423	815.017	116.041	972.014	55371.3	425.939	211.666	1088.74	30896.2	22318.8	709.529	323.167	199.317	0.6826	97.6109	2.7304	3.413	1032.08	490.785	15.6997	5709.9	197.27	1356.31	292.15	0	63.4812	367.918	4.7782	15166.6	32.7645	752.218	51.8771	202.048	4.0956	1167.92	75.0853	1192.49	0	0.6826	609.556
TCGA-2Y-A9GZ-01A-11R-A39D-07	A9GZ	a9gz	01A	tumor	dead	848	4188.93	367.845	51.9237	79.0866	1314.98	509.227	969.659	11586.5	1702.85	817.279	1956.21	99566.5	48237.7	61.614	1543.1	36.284	44.4166	402.878	28.777	1.2512	14.3885	663.747	243.353	30254	814.514	7630.9	330.935	0	245.856	880.2	0	57449.5	324.054	3209.26	437.911	113.857	0	721.301	860.807	1198.62	0.6256	11.2606	101.971
TCGA-2Y-A9H0-01A-11R-A38B-07	A9H0	a9h0	01A	tumor	alive	3675	2687.48	676.496	26.5973	239.537	597.861	72.8534	0	59875.1	3574.44	123.492	1551.89	53273.2	16976	2277.92	1105.61	32.3793	64.7586	264.816	47.4125	2.3128	152.645	2363.69	337.67	80075.2	54.351	1910.38	841.862	0	366.58	0	9.2512	3922.52	42.7869	1692.97	398.959	175.773	4.6256	1938.13	483.377	1340.27	2.3128	1.1564	226.655
TCGA-2Y-A9H1-01A-11R-A38B-07	A9H1	a9h1	01A	tumor	dead	1229	3271.58	1278.14	238.263	26.6683	570.924	130.237	59.5659	3359.41	2478.55	483.064	1281.17	12960.1	15084.8	120.888	68.319	33.3165	22.7158	1624.94	140.333	0.5048	50.9844	326.098	53.5083	70648.7	330.641	2304.9	251.388	1.0096	346.795	1.5144	8.5815	127446	145.886	3552.75	413.428	501.262	123.17	1671.88	440.687	2025.74	0	13.6295	193.337
TCGA-2Y-A9H2-01A-12R-A38B-07	A9H2	a9h2	01A	tumor	alive	1731	2337.47	343.673	179.901	44.4417	657.568	454.094	1.2407	10181.1	867.246	169.243	1317.62	54549.6	15878.4	1193.77	2938.15	681.141	776.675	23.5732	532.258	3.7221	101.737	933.003	508.685	58012.4	94.2928	2236.97	493.796	0	307.692	1538.46	39.7022	34518.6	107.94	1638.96	312.655	1668.73	33.4988	165.012	841.191	1099.26	2.4814	55.8313	723.325
TCGA-2Y-A9H3-01A-11R-A38B-07	A9H3	a9h3	01A	tumor	alive	1516	2911.45	446.364	35.5172	97.7298	1037.68	222.702	7.6794	137052	4470.36	247.737	1634.75	31104.4	17245	529.926	419.026	21.1183	17.2786	5.7595	80.6335	0	34.5572	851.452	71.0343	79495.1	214.063	2648.43	457.883	0.9599	276.458	21.1183	6.7195	1447.56	32.6374	3312.7	1986.08	256.3	7.6794	1186.47	210.223	1697.14	0	6.7195	364.771
TCGA-2Y-A9H4-01A-11R-A38B-07	A9H4	a9h4	01A	tumor	alive	1452	3170.41	1342.07	66.1673	29.1074	923.845	66.1673	8.1149	3920.1	1071.79	79.382	1237.83	33192.3	16668.5	254.719	407.778	36.2047	444.444	1402	1430.71	0.6242	52.4345	550.562	86.7665	11071.8	273.408	1677.9	150.437	5.618	200.375	29.3383	42.4469	1603.62	48.0649	1460.05	192.26	1371.41	91.1361	118.602	259.051	1528.71	0	48.6891	626.092
TCGA-2Y-A9H5-01A-11R-A38B-07	A9H5	a9h5	01A	tumor	dead	555	3669.25	970.1	106.312	35.8435	781.838	160.945	2.9531	31320	816.538	59.9262	1314.14	34225.2	25444.8	1513.16	484.814	74.5663	1474.34	1207.09	2032.48	2.9531	153.562	516.796	160.945	27893.7	297.527	1579.92	417.128	0	186.785	486.526	158.73	118825	130.675	2619.42	47.2499	2440.75	502.769	1674.42	178.664	984.127	0.7383	22.8867	465.116
TCGA-2Y-A9H6-01A-11R-A39D-07	A9H6	a9h6	01A	tumor	alive	357	2772.44	480.274	47.4557	5.0772	1034.88	153.802	293.31	26653.5	640.366	255.071	1849.63	40225.3	19704.4	454.248	1013.32	35.4488	17.7244	2818.18	5.1458	2.287	73.1847	633.505	82.3328	16476.3	228.702	3586.62	384.791	2.287	325.329	23.442	1.7153	1539.74	511.721	1961.12	140.08	547.742	0	688.393	111.492	1176.67	5.7176	1.7153	149.8
TCGA-2Y-A9H7-01A-11R-A39D-07	A9H7	a9h7	01A	tumor	alive	1168	4050.61	1236.88	45.0143	89.874	550.249	648.34	27.546	19825.8	794.804	231.353	1856.33	70931.7	18480.7	104.386	1753.09	224.399	22.1712	1018.53	55.0921	0.6719	38.2957	673.87	311.069	20755.6	290.241	2196.29	548.905	0	138.402	83.9818	6.7185	9555.79	159.901	1664.18	817.647	1887.24	0.6719	45.6861	1203.96	1860.37	0	1.3437	392.363
TCGA-2Y-A9H8-01A-11R-A39D-07	A9H8	a9h8	01A	tumor	dead	633	6057.81	173.145	42.1472	133.823	1022.92	296.739	144.098	73803.2	1861.88	182.52	1211.45	34870	31269.8	599.858	625.96	62.0817	23.9214	143.528	36.4517	2.2782	117.898	552.471	35.3125	26574.4	189.093	1105.51	366.795	0.5696	101.951	3.4173	3.9869	14185.4	55.8166	3750.53	677.773	381.034	1.1391	1142.53	924.961	1147.09	0	0.5696	416.346
TCGA-2Y-A9H9-01A-21R-A39D-07	A9H9	a9h9	01A	tumor	alive	697	11550.8	642.294	22.7671	55.7137	1245.62	1011.82	19.2644	35275	957.531	164.356	752.189	27746.1	41035.9	168.494	902.233	43.345	2.1891	252.189	5.2539	1.3135	362.084	364.273	17.5131	29564.4	582.312	1677.32	200.088	0	220.228	101.576	3.0648	1195.71	27.5832	725.044	702.277	870.841	3029.33	70.9282	133.1	1665.06	0	0.8757	561.734
TCGA-2Y-A9HA-01A-11R-A39D-07	A9HA	a9ha	01A	tumor	dead	36	5166.14	277.056	47.1712	61.8361	1254.52	31.0494	9.5537	31208.8	403.045	47.2488	1329.75	31857.3	17378.7	474.22	1085.11	376.773	124.198	224.511	99.7164	1.1942	198.238	503.956	193.462	45457.5	197.044	1016.87	403.642	0	140.32	48.3654	7.7624	16229.3	75.8322	4797.13	1246.75	899.836	4.7768	257.352	2399.16	1203.76	0	2.3884	300.343
TCGA-2Y-A9HB-01A-11R-A39D-07	A9HB	a9hb	01A	tumor	alive	260	3487.53	573.361	34.9542	329.939	1170.4	178.717	1.6913	32566.6	1322.62	24.6822	1427.48	59806.1	18269.8	358.929	874.65	39.4644	21.4235	411.557	394.644	1.1276	12.4031	1035.66	88.513	24208.6	151.656	1209.87	376.039	0	135.307	3.3827	92.4595	5690.77	16.3495	1657.51	4250.32	433.545	9.0204	1705.43	1059.9	1999.72	16.9133	32.1353	308.386
TCGA-3K-AAZ8-01A-12R-A39D-07	AAZ8	aaz8	01A	tumor	alive	396	4040.52	192.994	78.2967	174.059	1026.79	229.396	225.962	34761.7	1081.04	102.424	843.407	48483.5	27835.9	173.695	912.891	43.956	17.1703	741.071	175.137	4.1209	36.4011	425.824	29.533	35651.8	436.126	1348.9	290.522	0	94.7802	471.154	5.4945	3340.66	51.511	1576.92	1029.53	246.566	28.8462	363.324	279.533	1837.23	0	14.4231	285.714
TCGA-4R-AA8I-01A-11R-A38B-07	AA8I	aa8i	01A	tumor	dead	262	4501.1	360.683	44.6035	43.2985	2013.77	78.1938	3.304	8610.13	174.56	344.235	2417.95	41830.4	33098	145.567	821.933	237.335	49.0088	15.4185	857.929	0.5507	24.7797	959.802	23.6784	7181.17	212.004	3871.15	246.145	0	191.079	2095.26	17.6211	322.137	37.9956	461.454	28.0837	2035.79	12.1145	76.5419	72.6872	841.41	0	67.7313	365.088
TCGA-5C-A9VG-01A-11R-A37K-07	A9VG	a9vg	01A	tumor	alive	328	4103.52	764.665	57.2809	42.236	873.706	73.844	0.6901	5887.51	938.578	119.786	2240.86	54323.7	18909.6	421.615	626.191	17.9434	53.1401	1668.74	163.561	0	171.153	507.246	55.9006	11591.4	328.502	1630.78	375.431	0	267.771	8.9717	8.9717	33436.2	22.7743	4543.13	276.743	572.119	20.7039	301.587	316.77	951.691	0.6901	8.9717	732.919
TCGA-5C-A9VH-01A-11R-A37K-07	A9VH	a9vh	01A	tumor	alive	322	5479.36	964.832	58.104	79.9618	745.413	471.712	14.526	32585.6	3396.79	564.671	2970.95	72366.2	7250	345.864	852.76	766.055	1173.55	1019.11	2181.96	6.8807	126.147	775.229	607.034	93757.6	199.541	3458.72	471.712	0	445.719	548.93	3.0581	118.501	219.419	5158.26	3143.73	544.342	23.7003	286.697	7470.18	2460.24	3.0581	38.9908	415.138
TCGA-5C-AAPD-01A-21R-A39D-07	AAPD	aapd	01A	tumor	alive	20	5293.03	116.267	5.7558	197.309	1099.36	118.569	39.1394	14387.2	419.022	53.9088	2220.59	21588.8	15003.1	155.188	875.571	3.4535	6.907	14.9651	23.0232	0	21.872	402.906	31.0813	25993.2	486.94	2034.1	309.662	1.1512	48.3487	0	0	930.136	13.8139	1184.54	1017.62	349.952	0	155.406	782.788	1138.5	0	1.1512	130.081
TCGA-5R-AA1C-01A-11R-A41C-07	AA1C	aa1c	01A	tumor	alive	520	2514.17	56.669	20.0415	157.125	1059.43	98.1341	225.294	19950.2	823.082	24.1811	1295.09	19801.7	19678	2784.46	264.872	35.2453	2128.54	61.5066	571.527	11.0574	154.803	711.818	85.6945	34275.7	460.263	1505.87	503.11	0.6911	242.571	171.389	2.0733	250525	101.59	3196.96	54.5957	10611.6	6.2198	595.024	204.561	838.977	4.8376	28.3345	1371.11
TCGA-5R-AA1D-01A-11R-A38B-07	AA1D	aa1d	01A	tumor	alive	449	3568.49	169.711	20.5479	331.788	818.113	45.6621	1146.88	29893.5	681.887	40.5251	825.723	55910.2	19767.9	2091.32	878.577	70.0152	337.139	325.723	1687.21	19.0259	175.799	541.857	73.0594	49987.1	289.954	1460.43	291.476	181.887	220.7	137.747	503.805	154074	172.755	4245.05	239.726	6738.97	196.347	1219.94	478.691	898.021	54.7945	127.854	274.734
TCGA-5R-AAAM-01A-12R-A41C-07	AAAM	aaam	01A	tumor	dead	46	2885.93	397.729	42.221	135.859	1293.6	81.2489	0	19132.9	1221.93	288.377	910.058	22102.9	20728.4	84.4172	925.499	344.155	35.1251	2367.57	439.241	0.3548	150.08	595.352	298.031	71924.8	556.679	1411.74	454.497	0.3548	299.805	317.545	25.1907	168916	395.246	3202.77	2426.47	450.24	8.1604	1655.14	4861.81	833.422	1.0644	54.9938	533.972
TCGA-BC-4073-01B-02R-A131-07	4073	4073	01B	tumor	alive	849	3629.46	472.095	17.3833	118.609	1407.14	229.186	215.005	10774	2822.05	280.229	1198.08	51624	53546.2	75.9103	287.228	513.724	112.992	3495.43	988.106	1.8298	62.6715	588.289	469.35	56926.3	686.185	2113.91	344.007	0.9149	227.356	18.2983	15.5535	28581.4	673.376	7540.26	1925.43	274.474	18.7557	413.998	6210.43	1182.07	1.8298	3.2022	247.484
TCGA-BC-A10Q-01A-11R-A131-07	A10Q	a10q	01A	tumor	dead	1135	3157.74	45.6241	34.1029	2.2904	1247.98	224.434	1.3825	1016.17	1318.03	345.545	1358.58	18032.1	25632	40.693	29.3792	7.8344	1.3825	126.734	19.3557	0	30.8769	88.944	20.2774	23241.1	574.219	1815.29	352.55	0	236.877	0.9217	6.9127	77002.9	107.378	587.122	52.9977	2370.15	5.0693	273.284	107.839	1167.79	0	30.4161	421.677
TCGA-BC-A10Q-11A-11R-A131-07	A10Q	a10q	11A	normal	dead	1135	3452.76	50.1969	8.8583	1086.67	545.276	9.8425	1633.86	73871.1	4226.38	15.6988	611.221	37971.5	19499	3493.13	425.866	10.8268	140.748	129.921	412.402	73.8189	513.779	493.11	24.6063	17103.3	142.716	1005.91	156.496	636.811	148.622	181.102	1111.22	49054.1	198.819	2165.35	100.394	7341.54	2484.25	4516.73	154.528	807.087	0.9843	1.9685	144.685
TCGA-BC-A10R-01A-11R-A131-07	A10R	a10r	01A	tumor	dead	308	4604.84	1668.62	18.5767	222.724	860.538	42.0708	3.8246	52599.9	2757	32.4928	1226.61	33449.5	12661.1	618.959	392.706	10.3811	208.168	338.205	128.398	0.5464	52.9982	461.686	26.7723	13879.5	620.134	1884.99	180.85	0	203.251	1083.46	38.7925	68310.3	43.7099	982.38	126.759	992.214	14.2057	158.995	51.3591	629.422	0	13.6593	434.367
TCGA-BC-A10R-11A-11R-A131-07	A10R	a10r	11A	normal	dead	308	3415.49	55.8559	11.7228	606.664	513.047	5.5166	2930.71	58683.2	3629.94	3.3445	600.623	27163.9	15693.4	4105.95	1022.15	13.102	99.989	128.262	151.707	93.7828	350.306	199.978	44.1331	44165.5	146.88	963.342	137.226	1445.36	236.526	144.122	871.628	110756	324.102	5294.59	355.133	6844.07	1109.53	3034.15	179.291	981.271	4.1375	1.3792	143.432
TCGA-BC-A10S-01A-22R-A131-07	A10S	a10s	01A	tumor	dead	1423	2648.26	350.029	22.1969	221.702	578.827	916.335	14.2288	31162.2	2489.47	19.6187	889.585	35085.4	11774.6	1599.59	431.816	777.462	9.6756	1184.97	153.102	2.8458	99.0324	743.882	96.7558	44285.7	227.092	2428.57	365.396	1.1383	383.039	2.8458	74.5589	124417	134.32	3025.61	84.8036	1336.37	34.7183	1176.44	187.251	2245.3	0	0.5692	1163.35
TCGA-BC-A10T-01A-11R-A131-07	A10T	a10t	01A	tumor	dead	837	5255.53	212.235	8.9412	64.6776	614.588	1668.24	146.353	27153.4	928.941	206.998	1832	18806.1	26369.9	286.386	757.007	30.5882	136.941	3.2941	553.412	1.8824	251.294	467.765	33.8824	13278.1	439.059	2781.65	248.471	0.9412	112	24	300.706	282.353	17.4118	1513.88	250.353	2497.41	19.2941	57.8824	204.235	799.059	1.4118	101.647	1060.71
TCGA-BC-A10T-11A-11R-A131-07	A10T	a10t	11A	normal	dead	837	2993.21	71.267	14.7059	895.577	570.136	95.0226	2036.2	74893.7	8306.56	4.4344	1040.72	24790.7	17856.3	6843.45	622.613	40.724	54.2986	222.851	221.72	79.1855	443.439	333.71	55.4299	22880.1	166.29	1325.79	156.109	1960.41	210.407	173.077	1208.14	112282	99.5475	1864.25	88.2353	8382.35	1595.02	1925.34	161.765	1036.2	69.0045	42.9864	554.299
TCGA-BC-A10U-01A-11R-A131-07	A10U	a10u	01A	tumor	dead	837	5855.95	677.974	20.4461	92.4442	1098.05	1210.5	17.1933	71491.6	1452.14	147.119	993.494	59381	34242.6	69.605	825.488	3.2528	1.8587	554.833	4.1822	1.8587	5.5762	614.312	284.387	16331.8	215.149	1838.29	371.747	0.9294	138.94	4.1822	12.5465	138621	52.5093	1153.81	140.799	95.2602	16.2639	199.349	72.026	3518.59	0.4647	6.5056	82.7138
TCGA-BC-A10U-11A-11R-A131-07	A10U	a10u	11A	normal	dead	837	2967.27	56.109	7.3186	1186.92	596.869	29.2742	2617.61	69494.6	5119.74	2.594	614.759	35145.4	18073.6	2351.17	326.863	62.6144	88.6359	262.655	217.117	30.9006	337.467	295.182	22.7689	16427.7	135.8	1139.26	157.756	705.835	247.205	204.92	1051.43	126796	101.647	1691.4	47.1641	6446.03	868.469	3499.9	121.163	969.303	72.3724	237.447	340.72
TCGA-BC-A10W-01A-11R-A131-07	A10W	a10w	01A	tumor	dead	91	5260.22	355.1	7.4056	11.2269	1426.7	574.678	11.1085	4794.41	1887.33	628.146	5773.44	13574.2	35961.4	121.808	626.673	2.2217	4.4434	1495.94	11.4787	0.3703	34.0659	320.664	39.6202	40878	630.96	1630.35	245.127	0	352.508	6.2948	4.0731	3510.27	92.5705	5520.53	185.511	63.6885	3.3325	861.646	352.138	1186.75	0	1.1108	572.086
TCGA-BC-A10W-11A-11R-A131-07	A10W	a10w	11A	normal	dead	91	3403.78	34.3643	28.3505	695.619	584.192	20.6186	107.388	59676.1	4212.2	17.9983	729.381	25502.6	14345.4	3280.57	400.215	45.5326	190.722	1859.11	991.409	96.2199	371.993	399.485	88.488	40501.7	153.78	1313.57	166.667	1103.95	305.842	138.316	787.801	54502.6	225.945	3302.41	343.643	4110.82	809.278	906.357	670.962	1239.69	90.2062	11.1684	187.285
TCGA-BC-A10X-01A-11R-A131-07	A10X	a10x	01A	tumor	dead	770	3029.41	93.0105	4.9241	593.363	774.723	29.5445	548.215	41553.3	3621.94	33.4455	750.65	20526.3	15539.9	3081.23	343.143	66.7487	85.898	620.982	379.702	51.9765	393.927	394.474	35.0157	30232.3	245.657	1340.99	179.456	428.396	214.471	195.322	1427.99	10835.2	129.12	3717.14	292.163	9860.21	1273.7	2221.31	302.011	1228.83	56.3534	44.8639	264.807
TCGA-BC-A10X-11A-11R-A131-07	A10X	a10x	11A	normal	dead	770	3256.19	51.3614	10.5198	681.052	676.98	14.2327	762.376	73768.6	1214.11	3.1807	886.757	18022.3	14989.5	3951.21	368.428	11.7574	318.069	43.3168	787.747	42.0792	563.119	339.109	28.4653	20970.3	222.772	1175.74	148.515	972.772	159.035	169.554	1180.69	9162.75	124.381	3405.94	129.332	7116.34	1569.31	4299.51	128.094	702.351	4.3317	47.6485	290.842
TCGA-BC-A10Y-01A-11R-A131-07	A10Y	a10y	01A	tumor	dead	711	6690.41	163.997	73.6314	69.3665	1011.71	465.695	85.5845	44653.6	1871.86	495.18	1917.28	35389.9	18810.4	164.92	678.102	30.1219	12.4313	194.119	32.0344	2.3906	473.344	241.453	43.0313	40117.6	315.563	2036.34	368.157	0	74.1095	222.807	10.0406	1811.62	21.0375	2648.34	1325.36	128.138	7.1719	219.46	724.839	1578.29	0	1.9125	779.345
TCGA-BC-A10Y-11A-11R-A131-07	A10Y	a10y	11A	normal	dead	711	3196.03	64.0732	18.3066	686.529	620.9	8.3905	776.506	52656	2595.73	6.987	864.989	10816.2	12652.9	4979.59	261.419	201.373	305.873	14.4928	412.662	41.1899	491.228	250.953	40.4272	33522.5	212.052	1282.23	175.439	2135.01	193.745	232.647	1010.68	24184.6	192.22	3194.51	198.322	8534.71	1913.04	1665.9	661.327	1078.57	12.9672	87.7193	297.483
TCGA-BC-A10Z-01A-11R-A131-07	A10Z	a10z	01A	tumor	dead	34	8374.85	710.018	21.9994	52.8459	1275.1	100.507	1281.57	60923.5	534.886	194.526	1504.58	61181.9	31725.2	202.213	1392.08	4.745	0	451.634	0	0	19.8426	398.145	8.1958	2374.2	464.575	1402.78	201.445	0	39.6851	1.2941	1.2941	11471.2	11.6467	190.23	6.039	28.4698	0	6.9018	4.745	1659.87	2.1568	0.4314	207.484
TCGA-BC-A10Z-11A-11R-A131-07	A10Z	a10z	11A	normal	dead	34	2314.18	127.612	34.3284	837	517.164	5.2239	189.552	74649.3	8571.64	6.1567	793.284	20690.3	13288.1	3319.99	481.873	100	90.2985	2453.73	265.672	16.4179	361.94	398.507	37.3134	18894	174.627	1612.69	242.537	1337.31	427.612	68.6567	864.179	139281	233.582	1745.52	167.91	6414.93	687.313	3974.63	159.702	1356.72	23.8806	317.164	312.687
TCGA-BC-A110-01A-11R-A131-07	A110	a110	01A	tumor	dead	2116	2710.67	97.3333	58.6667	721.373	636	93.3333	68	53937.3	5828	31.36	589.333	27118.7	12132	5167.07	406.067	174.667	1209.33	9196	5516	69.3333	544	774.667	125.333	53576	185.333	1825.33	273.333	1022.67	405.333	192	597.333	228312	394.667	4048	1013.33	7716	589.333	1872	510.667	1578.67	14.6667	873.333	646.667
TCGA-BC-A110-11A-11R-A131-07	A110	a110	11A	normal	dead	2116	2788.06	48.7805	40.3701	878.999	511.354	14.2977	595.458	73891.5	7882.25	0	606.392	24936.1	15039.5	4163.32	407.872	20.185	169.05	455.004	468.461	43.7342	566.022	386.039	20.185	20791.4	153.07	1075.69	98.402	1863.75	167.368	191.758	595.458	290728	299.411	2306.98	78.217	4613.12	678.722	4751.05	273.339	865.433	12.6156	2.5231	392.767
TCGA-BC-A112-01A-11R-A131-07	A112	a112	01A	tumor	dead	153	3513.38	165.418	21.4133	13.5707	1715.2	55.6745	2.6767	1277.3	2885.44	227.5	1335.65	26948.1	26865.1	46.2206	2916.53	8.5653	6.424	17858.1	242.505	12.848	88.3298	878.48	17.666	54251.6	384.368	2395.07	405.782	0.5353	369.379	18.2013	40.1499	27452.9	115.632	2346.9	80.2998	977.516	4.2827	127.944	118.844	1814.24	1.606	29.9786	464.133
TCGA-BC-A216-01A-11R-A155-07	A216	a216	01A	tumor	alive	1351	3841.57	755.986	46.867	25.3235	980.133	66.2252	214.468	22563.4	3727.46	912.7	1139.07	24796.7	39290.9	116.403	650.275	21.3958	6.1131	4493.12	3.566	2.5471	280.693	541.009	271.523	42403.5	595.517	1027.51	252.165	0	229.75	1.5283	3.566	3158.94	66.2252	2819.66	858.38	72.3383	127.356	2090.17	1654.61	1036.17	0.5094	20.8864	288.844
TCGA-BC-A216-11A-11R-A155-07	A216	a216	11A	normal	alive	1351	3933.58	53.3209	10.29	751.16	863.424	33.6763	1130.96	75211.4	2066.42	31.7961	897.1	49182.4	21712.8	6605.34	473.433	29.9345	91.6745	586.529	535.08	176.801	415.341	308.7	33.6763	33824.1	263.798	1202.06	218.896	1413.47	312.442	324.602	1537.89	622399	226.38	4823.2	67.3527	10754.9	1570.63	4888.68	111.319	784.846	202.994	58.9336	239.476
TCGA-BC-A217-01A-11R-A155-07	A217	a217	01A	tumor	dead	1397	3084.76	108.351	94.3702	48.034	1174.88	98.8641	244.664	16707.5	1198.85	648.723	1044.56	50379.2	23524.7	20.1273	335.244	26.9629	89.8764	185.745	39.4458	1.4979	81.8874	542.254	129.322	42308.8	639.121	1725.63	432.905	1.4979	139.309	631.631	23.4677	2872.05	22.4691	10590.9	1824.49	167.769	1.9973	793.409	1139.93	2111.1	0	1.4979	81.3881
TCGA-BC-A3KF-01A-11R-A213-07	A3KF	a3kf	01A	tumor	alive	8	2812.54	595.495	23.8981	58.6288	823.506	229.187	48.5798	8666.41	378.452	134.182	1251.32	36311.9	21062.1	617.728	778.915	4.7013	1.9589	98.335	1.1753	2.7424	28.5994	901.861	27.4241	13509.1	255.436	3791.19	456.024	0	152.4	80.3134	14.4956	5772.38	17.6298	1900.1	3048.38	205.289	0	375.71	124.192	1771.6	0	0.7835	257.395
TCGA-BC-A3KG-01A-11R-A213-07	A3KG	a3kg	01A	tumor	alive	680	7375.8	1613.46	26.7924	10.6815	1448.37	411.343	851.054	9882.47	1378.63	237.089	3036.61	27621.4	25037.9	113.466	313.381	34.6726	1.97	355.394	1.182	0.788	121.354	231.676	26.0044	3340.78	810.077	2393.19	228.524	0	56.3429	0.394	0.394	4543.68	158.391	348.302	373.124	24.4284	0	134.75	279.745	2133.15	3.5461	0	274.622
TCGA-BC-A5W4-01A-11R-A28V-07	A5W4	a5w4	01A	tumor	dead	547	4180.84	450.168	29.8454	19.8555	795.047	86.2199	53.8875	31587.2	1210.4	102.544	1801.5	54191.7	13697.4	181.825	2356.63	27.3583	0	42.2809	1.6581	0	465.919	845.619	510.687	5963.27	91.1942	2584.94	307.573	0	324.983	4.1452	0.829	27.3583	10.7775	767.689	1052.88	14.0936	8.2904	92.8522	942.616	814.115	0	0	60.5198
TCGA-BC-A69H-01A-11R-A311-07	A69H	a69h	01A	tumor	alive	444	1997.08	461.314	45.9854	144.613	434.307	717.518	1.4599	19978.8	3167.15	1460.65	1994.16	61748.2	15007.3	339.817	622.38	114.599	39.4161	2086.13	72.2628	0	75.1825	1607.3	218.978	36232.8	91.9708	5713.87	1486.13	0	741.606	27.7372	16.0584	24802.2	91.9708	1381.75	200.73	618.248	4.3796	178.102	257.664	1798.54	2.1898	11.6788	351.825
TCGA-BC-A69I-01A-11R-A311-07	A69I	a69i	01A	tumor	alive	387	3644.36	33.3649	22.7488	174.741	588.436	774.976	16.6825	52317.7	4730.24	40.6066	1122.27	32138	9878.29	2050.14	915.496	13.6493	1.5166	13.6493	166.825	9.8578	412.512	950.142	35.6398	27885.5	144.834	1627.3	273.744	0	185.024	2.2749	178.199	15234.1	82.654	2066.35	529.289	1012.32	4.5498	5113.93	185.782	2476.59	8.3412	2.2749	840.19
TCGA-BC-A8YO-01A-11R-A37K-07	A8YO	a8yo	01A	tumor	alive	562	2111.6	1214.8	25.9421	50.2784	1100.75	338.142	19.2329	4883.82	1719.33	449.438	1545.79	23651.6	20089.5	42.3303	385.674	19.2329	27.7312	164.598	32.204	0.4473	399.866	324.723	164.598	107989	561.78	2103.99	251.817	0	354.243	2.6837	3.1309	7979.43	157.889	10456	4212.46	194.566	1.3418	381.975	9299.79	1166.95	0	0.4473	280.443
TCGA-BD-A2L6-01A-11R-A213-07	A2L6	a2l6	01A	tumor	alive	1363	2423.47	131.122	76.0204	54.1633	513.775	30.102	64.2857	32282.7	1083.16	552.577	804.082	56177	16402	1308.99	751.796	96.4286	75	147.449	479.082	1.0204	591.837	930.102	97.449	13342.9	304.592	2292.86	438.265	0	111.225	33.6735	26.5306	8593.37	35.7143	2271.94	260.714	386.224	1.0204	165.816	589.286	1650	1.5306	3.0612	370.918
TCGA-BD-A2L6-11A-21R-A213-07	A2L6	a2l6	11A	normal	alive	1363	2951.19	104.046	106.615	568.716	719.332	11.5607	153.5	43861.3	1600.51	31.2331	696.853	18118.8	12906.2	3361.54	236.204	1192.68	3617.21	588.311	3545.28	63.5838	572.897	524.085	621.066	154253	505.459	1320.49	378.292	1288.38	577.392	254.335	866.41	95816.3	788.696	14288.4	2567.76	11298	739.884	1688.5	10326.3	1112.4	12.203	21.8369	186.898
TCGA-BD-A3EP-01A-11R-A22L-07	A3EP	a3ep	01A	tumor	alive	409	2938.8	164.124	50.4997	74.6204	972.12	42.7845	42.0831	13736.6	4662.11	105.944	730.142	60803.1	18906.5	399.425	1556.42	82.0621	1832.02	2605.65	2594.42	4.2083	182.36	817.114	232.159	44566.7	329.651	1782.22	256.707	0.7014	266.526	0.7014	6.3125	371834	117.131	2196.04	419.428	1886.73	233.561	1129.93	428.546	1545.85	0	44.8887	919.516
TCGA-BD-A3EP-11A-12R-A22L-07	A3EP	a3ep	11A	normal	alive	409	2709.91	277.478	18.018	824.739	565.766	10.8108	198.198	50727.9	7250.45	0	670.27	21909	14908.1	2100.48	753.252	139.64	979.279	120.721	1778.38	32.4324	416.216	340.541	76.5766	26798.2	148.649	1167.57	190.991	1083.78	186.487	194.595	763.063	25980.2	236.036	2263.96	179.279	10039.6	732.432	2554.05	515.315	1067.57	0.9009	26.1261	127.027
TCGA-BD-A3ER-01A-11R-A213-07	A3ER	a3er	01A	tumor	alive	1115	4160.77	486.016	44.4527	85.0009	872.754	258.566	157.066	16827.6	4194.11	55.1954	1026.12	41725.5	19168	478.718	612.402	29.6351	511.206	4148.18	443.786	0.7409	217.818	520.837	52.6023	29784	227.45	1903.32	261.53	2.2226	305.242	2.9635	35.5621	426995	113.354	4640.12	319.318	1528.43	83.7192	3149.47	151.88	1286.9	0.7409	4.4453	860.9
TCGA-BW-A5NO-01A-11R-A27V-07	A5NO	a5no	01A	tumor	alive	20	4229.52	308.307	44.5333	140.679	952.327	1592.92	156.437	48865.5	944.333	215.324	1162.43	44067.4	21293.7	114.588	2246.43	78.7896	39.9657	399.657	76.5059	7.9931	79.9315	535.541	146.16	13001.4	258.065	3528.4	422.495	1.1419	83.3571	20.5538	12.5607	9241.22	18.2701	1312.02	472.738	881.53	0	114.188	367.685	2105.62	1.1419	21.6957	552.669
TCGA-BW-A5NP-01A-11R-A27V-07	A5NP	a5np	01A	tumor	alive	0	4175.7	689.117	47.3402	2.9087	1445.1	333.333	0	12980	1136.16	222.787	3324.55	28217.7	35315.8	297.921	496.779	23.4261	43.4358	2996.58	155.198	0.488	29.2826	721.327	14.1532	4467.06	464.617	3518.3	348.463	0	269.888	13.6652	2.4402	11954.1	20.4978	958.516	345.046	1574.91	5.3685	808.199	394.827	1940.95	0	1.4641	460.712
TCGA-BW-A5NQ-01A-11R-A27V-07	A5NQ	a5nq	01A	tumor	alive	0	3296.91	38.6847	23.6944	22.558	1662.96	94.294	5.3191	5540.62	448.259	629.845	2308.99	38761.1	33481.1	264.589	248.457	56.0928	182.785	1211.8	240.812	1.4507	71.5667	1132.01	359.768	34707	659.091	3153.29	470.503	0.4836	531.431	0	5.3191	654.739	73.0174	3182.3	10433.3	222.921	8.2205	101.064	3906.67	1280.95	4.352	1.4507	201.161
TCGA-CC-5258-01A-01R-A131-07	5258	5258	01A	tumor	dead	129	2742.03	519.277	20.9424	21.1899	1180.39	657.306	42.8367	13837.7	733.46	322.713	2270.35	26881	47170.4	228.039	528.244	33.3175	19.0386	5876.73	4.7596	0	33.3175	303.189	134.222	19955.7	747.739	5057.12	1049.5	1.9039	563.065	247.501	10.4712	10145.6	2660.64	2378.39	437.411	1764.4	3.3317	1716.33	1260.35	1223.23	0	9.9952	403.141
TCGA-CC-5259-01A-31R-A213-07	5259	5259	01A	tumor	alive	250	5215.78	718.197	22.5443	1.9002	700.483	120.773	12.8824	40840.6	6615.14	954.348	2429.95	78917.9	27666.7	518.438	794.911	14.4928	11.2721	2847.02	4.8309	0	62.8019	677.939	161.031	32124	270.531	2136.88	539.452	1.6103	405.797	19.3237	0	178890	51.5298	2584.54	196.457	228.663	3.2206	346.216	590.982	1012.88	0	3.2206	301.127
TCGA-CC-5260-01A-01R-A131-07	5260	5260	01A	tumor	dead	87	2236.71	277.885	42.6603	21.1406	1147.68	122.648	0	270.775	1109.76	352.025	898.237	20727	19301.4	46.2154	4.1475	109.021	18.9602	340.098	470.449	0.5925	65.768	184.269	66.953	33704	666.568	3130.2	251.222	0	376.241	2.9625	13.6276	64445	198.489	1656.05	177.751	3866.69	211.524	119.094	527.922	1654.87	0	28.4402	415.346
TCGA-CC-5261-01A-01R-A131-07	5261	5261	01A	tumor	dead	97	4177.52	1080.88	28.7868	16.7992	1147.36	121.316	15.0788	2549.01	953.393	231.302	2024.67	26183	24665.5	246.744	880.37	143.934	1649.76	2998.63	2520.22	4.1124	86.3605	542.838	155.586	27161.1	1045.92	2087.73	291.981	2.0562	327.622	381.768	8.2248	3062.37	119.26	3952.02	224.126	2194.65	156.957	163.811	725.154	1736.12	0	10.9664	595.613
TCGA-CC-5262-01A-01R-A131-07	5262	5262	01A	tumor	dead	103	4803.05	1273.39	11.9479	83.6918	848.928	181.105	1.8865	22911.6	2500.88	411.158	1446.32	34054.6	23220.4	591.615	1413.9	329.51	170.415	2931	3401.37	1.8865	84.264	1118.7	142.117	30700.4	332.654	3647.25	750.83	3.1442	330.139	4.4019	6.2884	287853	506.213	5033.83	777.87	1204.85	22.6381	1065.25	433.897	1675.22	5.6595	26.4111	669.71
TCGA-CC-5263-01A-01R-A131-07	5263	5263	01A	tumor	dead	129	4110.56	400.768	45.6814	10.6065	941.651	240.307	19.5777	1458.35	2438	840.71	2353.17	64503.3	39697.5	49.3858	353.881	16.8906	1.5355	626.871	78.6948	0.3839	36.8522	489.827	93.2821	22184.6	1196.55	4288.29	322.457	0.7678	130.134	710.173	0.7678	525.144	204.99	1765.07	351.248	41.8426	10.7486	322.073	909.021	1936.28	2.3033	29.5585	448.368
TCGA-CC-5264-01A-01R-A131-07	5264	5264	01A	tumor	dead	102	4807.35	35.4187	8.9374	30.2152	859.649	280.371	10.2615	1466.07	3495.53	805.045	2558.76	61969.2	18920.6	125.535	296.746	9.9305	5.9583	92.0225	27.1433	0.331	24.8262	462.099	1194.97	13636.9	452.499	4468.06	752.4	0.993	281.033	11.2546	17.2128	1199.27	39.0599	9205.23	194.306	41.377	20.854	205.561	169.149	1462.1	0.331	2.9791	230.056
TCGA-CC-A123-01A-11R-A131-07	A123	a123	01A	tumor	alive	219	1822.48	297.948	77.6093	0	670.83	70.4728	5.3524	24091.9	2177.52	3131.13	1710.97	102348	16310.4	1419.6	1623.93	16.0571	132.025	2053.52	369.313	0	24.9777	2841.21	107.939	12320.2	21.4095	3502.23	734.166	0	557.538	15.165	14.273	198722	67.7966	683.318	24.0856	123.996	0	1097.23	17.8412	1769.85	0	1.7841	206.066
TCGA-CC-A1HT-01A-11R-A131-07	A1HT	a1ht	01A	tumor	dead	101	2794.9	587.231	42.2936	9.3588	1026.16	114.41	10.8445	979.26	2773.21	1218.73	1642.4	21201.3	20737.4	19.7641	147.19	525.146	39.0403	1613.94	491.799	3.2534	96.5162	823.099	307.442	185496	604.04	2924.5	623.56	0	691.338	1.0845	33.3469	16334.3	681.036	7811.03	9379.42	489.359	336.18	1425.78	8698.12	1903.48	9.489	24.6713	381.185
TCGA-CC-A3M9-01A-11R-A213-07	A3M9	a3m9	01A	tumor	dead	300	2222.61	51.8191	70.8194	3.2257	1026.88	381.302	2.591	12.9548	2264.93	1121.07	1991.58	40888.7	9702.26	325.596	0.8637	58.2964	60.0238	12.5229	651.193	3.0228	136.025	1136.56	978.517	246954	649.466	4912.02	877.47	3.0228	1294.61	0	1.7273	59.5919	557.919	7270.21	3037.03	1103.31	2.1591	41.8871	7251.65	1662.1	0.4318	16545.8	681.421
TCGA-CC-A3MA-01A-11R-A213-07	A3MA	a3ma	01A	tumor	dead	303	4390.69	118.038	77.7224	43.9485	1349.13	191.604	6.2344	11742.7	1248.55	561.854	2918.54	25499.2	19569	95.8271	12.8512	10.3907	54.8628	48.2128	159.601	1.2469	64.4223	1142.98	24.9377	31549	721.114	1353.7	403.159	3.7406	557.772	15.3782	83.5411	1539.9	167.498	686.201	109.31	1326.68	172.07	314.63	346.633	2556.11	4.5719	7.4813	500
TCGA-CC-A3MB-01A-11R-A213-07	A3MB	a3mb	01A	tumor	dead	315	2571.7	2363.81	30.0289	90.3985	1122.62	54.6679	49.6631	31439.1	2089.7	431.165	4770.36	33307.8	25886.8	255.861	413.729	80.077	7.3147	2229.45	43.8884	0.77	23.8691	816.554	32.3388	8768.05	340.327	2564	567.854	13.8595	92.3965	58.9028	48.8932	64148.2	46.1983	2058.13	281.809	414.245	67.3725	224.447	527.43	2066.6	1.155	4.2348	392.685
TCGA-CC-A3MC-01A-11R-A22L-07	A3MC	a3mc	01A	tumor	alive	363	5268.6	1020.21	16.0177	35.5593	924.715	114.588	14.1695	11864.2	3014.41	289.49	1912.89	39749.8	40781.1	161.151	1787.17	28.9551	157.713	681.985	722.029	0	158.945	493.469	43.7407	68414.1	482.996	1156.97	312.962	0	250.123	836.002	19.098	22500	70.8476	8530.05	149.088	941.965	6.7767	1500.12	109.044	1420.03	0.6161	12.9374	332.676
TCGA-CC-A5UC-01A-11R-A28V-07	A5UC	a5uc	01A	tumor	dead	347	3118.22	718.553	47.1182	89.634	1016.41	203.618	0.8414	5757.68	530.921	771.973	2822.04	41465.7	28769.9	307.976	924.342	256.626	210.349	3419.44	436.685	3.3656	88.3467	1113.17	121.161	17236.9	429.954	4322.25	708.456	0	782.499	20.1935	145.562	7355.49	1727.39	1177.96	233.067	2307.11	180.9	217.922	337.4	1482.54	9.2554	16.8279	535.97
TCGA-CC-A5UD-01A-11R-A28V-07	A5UD	a5ud	01A	tumor	dead	304	2685.32	373.203	54.4148	0.6622	863.45	457.392	3.0801	3031.83	1503.59	1423.35	3810.06	19095.5	12893.2	48.0133	177.387	3.5934	7.7002	123.717	1.54	0.5133	29.2608	599.076	24.1273	29510.8	541.068	2716.63	393.224	0.5133	318.788	2.5667	1.0267	111.396	34.3943	714.579	241.786	645.791	127.823	202.259	266.94	1860.88	0.5133	6.6735	332.649
TCGA-CC-A5UE-01A-11R-A28V-07	A5UE	a5ue	01A	tumor	dead	272	4383.18	488.026	14.9015	25.8542	878.659	73.9755	7.983	11211.3	1210.22	1061.89	2261.84	19398.6	15651.4	96.2799	1080.95	2.1288	4.7898	809.473	1.0644	0	15.4337	697.179	47.3656	17388.5	460.351	2189.99	1170.3	0	154.337	137.839	2.661	63.3316	56.413	1047.9	126.663	609.367	27.1421	313.465	110.165	1325.17	0	4.2576	173.496
TCGA-CC-A7IE-01A-21R-A38B-07	A7IE	a7ie	01A	tumor	dead	217	3808.61	433.812	134.769	26.1244	948.963	1051.83	3.9872	6409.09	1151.52	490.622	2381.18	45239.2	26143.5	378.022	1039.39	89.3142	71.7703	16770.3	196.172	3.1898	75.7576	1126	384.37	33795.1	354.864	3882.78	257.576	0	1339.71	7.177	18.3413	844.498	804.625	1873.21	510.367	4506.38	23.9234	157.895	1787.08	1364.43	0	3.9872	626.794
TCGA-CC-A7IF-01A-11R-A33J-07	A7IF	a7if	01A	tumor	dead	649	4424.23	757.704	55.854	89.315	621.009	309.402	1.4698	21104.7	1205.27	518.134	1650.63	28884.6	19299.8	1200.2	3133.2	11.0238	24.9873	83.781	585.732	0	36.0111	618.804	23.5175	26884.9	426.254	1338.29	285.884	0	55.854	731.982	36.7461	3220.42	12.4937	520.324	171.972	404.942	12.4937	2560.47	88.9255	1025.22	0	2.9397	377.75
TCGA-CC-A7IG-01A-11R-A33J-07	A7IG	a7ig	01A	tumor	dead	299	2676.21	1222.51	72.6572	120.881	857.575	288.978	1.1009	4910.97	1644.14	1672.9	2867.76	67096.7	17781.2	116.879	612.11	12.66	6.6052	1154.81	329.71	0.5504	20.366	2926.65	73.2077	22334.9	114.49	4869.68	1060.13	0	412.275	497.041	0	128006	299.436	1058.48	78.1616	1701.94	53.392	340.718	116.692	3131.42	0	54.4929	328.058
TCGA-CC-A7IH-01A-11R-A33J-07	A7IH	a7ih	01A	tumor	alive	365	6291.31	304.37	56.2531	77.5892	818.182	802.612	2.5113	15534.4	741.838	66.6901	2808.14	27205.9	17262.2	607.68	313.913	9.5429	0	0	11.0497	3.0136	84.882	363.134	9.0407	6988.95	335.007	1192.37	277.75	50.7283	66.8006	5.5249	61.2757	1302.36	13.561	363.636	72.3255	554.495	16.5746	249.623	101.959	2146.16	6.0271	7.5339	464.591
TCGA-CC-A7II-01A-11R-A33J-07	A7II	a7ii	01A	tumor	alive	399	1945.8	130.619	126.301	47.4871	1104.33	666.051	1.0795	26.4477	7990.45	1462.07	3697.82	50077.9	14652	170.599	9.3431	177.038	1.0795	44.2594	46.9582	1.0795	32.9247	7070.71	16.1925	7655.8	201.866	7850.11	957.515	0	457.168	775.08	12.954	304.418	68.5481	602.9	42.1004	1600.9	12.954	149.511	57.2134	2569.21	0	11.8745	964.532
TCGA-CC-A7IJ-01A-11R-A33R-07	A7IJ	a7ij	01A	tumor	alive	382	2091.94	748.387	95.1613	1.0645	835.887	141.935	1.2097	63.7097	1671.77	3622.97	4509.68	35552	9049.6	36.2903	2.0161	18.1452	8.4677	2.4194	48.7903	0.8065	87.0968	2030.24	364.516	132474	315.726	5707.66	665.726	0.8065	785.081	72.9839	12.5	1.2097	384.274	3384.27	1039.52	8356.85	6185.08	12.9032	2302.02	1994.76	0	14.5161	251.613
TCGA-CC-A7IK-01A-12R-A33R-07	A7IK	a7ik	01A	tumor	dead	262	6442.23	39.8406	23.9044	8.9343	1541.83	103.586	8.4661	11567.2	601.096	382.605	3331.67	24881.5	25963.6	225.513	1012.47	7.9681	1.494	7.9681	1.494	0	241.036	396.912	5.9761	6368.03	323.207	1852.59	456.673	0	176.295	1.494	0	0.498	18.4263	425.797	141.434	126.992	1.494	8.4661	201.195	1437.75	0	2.988	296.315
TCGA-CC-A7IL-01A-11R-A33R-07	A7IL	a7il	01A	tumor	dead	278	6827.24	848.816	36.7109	63.2965	1203.03	201.414	1.9844	24720.3	379.511	142.304	2085.08	44241.6	34663.5	99.5213	2904.83	23.8125	0	0.4961	0.4961	0.4961	18.8515	590.847	6.4492	4135.43	200.422	915.788	766.96	0	30.2617	0	0.9922	3681.01	10.9141	249.535	85.328	10.418	4.4648	106.164	92.2733	3254.87	0	0	205.383
TCGA-CC-A8HS-01A-11R-A36F-07	A8HS	a8hs	01A	tumor	dead	300	3401.7	914.435	122.796	5.6904	396.081	451.992	30.307	7203.66	2279.29	756.196	2443.89	32365.3	11458.1	455.378	448.324	46.5056	12.5408	1462.05	19.8563	1.5676	37.0999	520.967	59.5689	8170.35	298.367	3274.2	197.518	0	522.012	492.227	2.6127	548.661	105.552	1392.03	97.1914	944.742	1.0451	127.498	160.418	1245.2	0.5225	1.0451	635.402
TCGA-CC-A8HT-01A-11R-A36F-07	A8HT	a8ht	01A	tumor	dead	140	4564.18	1672.37	92.9095	51.7298	1801.96	287.897	7.9462	10988.4	2803.79	1097.08	2741.44	48172.4	19910.8	63.1724	1029.1	1.8337	4.89	2066.01	5.5012	3.6675	63.5697	1584.96	93.5208	53838	498.166	2632.64	300.733	0.6112	608.802	3.6675	0.6112	24386.9	307.457	1737.16	2639.98	781.174	2.445	177.873	743.276	1635.09	1.8337	5.5012	309.291
TCGA-CC-A8HU-01A-11R-A36F-07	A8HU	a8hu	01A	tumor	dead	344	4177.26	494.612	36.0991	40.3556	694.504	870.69	0.5388	15116.9	754.849	575.242	4713.36	21729.5	16580.8	196.126	894.477	0.5388	3.2328	121.767	32.8664	1.0776	15.0862	1123.38	18.319	4146.55	701.509	5904.09	489.763	0	281.789	699.892	10.2371	1170.26	266.164	1922.95	58.1897	106.681	3.7716	142.241	56.0345	2329.2	0.5388	4.3103	257.004
TCGA-CC-A8HV-01A-11R-A36F-07	A8HV	a8hv	01A	tumor	dead	279	4422.79	2206.1	111.457	101.837	770.237	92.7771	0	2566.63	1811.33	555.037	2975.72	39750.3	19595.3	164.278	532.839	1.2453	53.5492	1927.15	74.0971	0	8.7173	1723.54	61.0212	2873.6	196.762	1775.84	315.691	0	295.766	148.817	0.6227	48849.3	28.6426	697.385	13.6986	247.821	13.076	1657.53	42.3412	1141.97	0	16.812	536.115
TCGA-CC-A9FS-01A-11R-A37K-07	A9FS	a9fs	01A	tumor	alive	211	3559.22	2102.27	29.1262	340.938	1031.07	266.019	917.152	28172.2	768.285	115.773	1588.35	36271.8	14261.5	1112.82	3131.29	31.068	7.767	693.204	220.065	5.178	42.0712	718.447	29.7735	25104.9	251.133	2003.88	190.939	15.534	383.171	722.977	66.0194	2456.31	62.1359	1355.34	1238.19	1716.5	39.4822	1032.36	154.045	1219.42	0	0.6472	169.579
TCGA-CC-A9FU-01A-11R-A37K-07	A9FU	a9fu	01A	tumor	alive	0	4225.85	2633.47	46.218	6.1894	941.036	351.161	2.8588	15254.3	1411.79	839.304	2103.63	41136.9	19080.4	47.1805	578.011	29.0649	39.0709	2108.87	8.5765	0.4765	7.1471	1285.05	75.2829	13992.1	273.02	3675.04	759.023	0.4765	262.537	663.252	0.9529	209.649	23.3472	812.388	209.172	5606.19	2.8588	173.913	376.891	1860.63	0	2.8588	383.085
TCGA-CC-A9FV-01A-11R-A37K-07	A9FV	a9fv	01A	tumor	alive	0	2521.37	9.715	113.99	30.3044	1113.34	41.4508	1.2953	3.2383	821.244	25.9845	1296.63	28298.6	14218.3	2314.68	0.6477	477.332	4.5337	3.886	115.285	20.7254	141.839	643.135	149.611	75386	428.757	2871.11	360.751	1.2953	836.788	570.596	130.829	0.6477	646.373	5163.21	84.1969	5937.82	6.4767	28.4974	140.544	1126.94	9.715	240.933	132.124
TCGA-CC-A9FW-01A-11R-A37K-07	A9FW	a9fw	01A	tumor	alive	248	2960.24	1635.69	31.1604	19.5706	1097.13	162.313	0.4651	3413.69	1005.97	139.259	1487.33	39238.8	43421.3	12.4921	727.628	36.2763	163.708	703.202	314.86	1.3952	16.2778	745.989	76.2732	10043.4	244.167	3815.06	391.133	0.4651	287.42	56.7398	4.1857	264.166	446.942	1455.24	323.696	1358.97	24.6493	557.167	401.365	2112.4	42.3223	0.4651	106.969
TCGA-DD-A113-01A-11R-A131-07	A113	a113	01A	tumor	alive	2425	4173.33	467.619	15.2381	1.7857	1294.76	276.667	11.4286	11397.6	1033.81	176.643	1632.38	35175.2	33175.7	107.9	1455.04	30.4762	31.4286	256.667	42.8571	0.9524	39.5238	340.476	65.7143	27130.5	615.238	1760.95	241.905	0	178.571	1726.19	1.4286	67113.8	21.9048	4785.71	308.095	171.905	11.9048	334.762	956.667	919.048	0.9524	2.8571	584.286
TCGA-DD-A113-11A-12R-A131-07	A113	a113	11A	normal	alive	2425	3219.61	100.102	19.4076	808.692	600.613	7.1502	622.063	53005.1	3317.67	7.9367	799.796	46797.8	17956.1	2394.17	621.226	24.5148	170.582	342.186	669.05	15.3218	339.122	318.692	26.5577	20507.7	134.832	931.563	133.81	748.723	150.153	294.178	733.401	298527	171.604	2155.26	49.0296	5168.54	1861.08	2907.05	87.8447	738.509	75.5873	163.432	271.706
TCGA-DD-A114-01A-11R-A131-07	A114	a114	01A	tumor	dead	1149	3554.17	471.863	13.7506	67.6457	1393.88	119.413	312.645	1884.56	2968.68	275.222	1746.33	51933.9	20646.9	134.915	351.335	288.039	1377.23	282.973	1170.25	7.2372	128.098	1349.73	163.56	68844.2	563.775	3770.56	289.486	5.7897	369.095	576.802	30.3961	212.773	212.049	10606.8	4328.55	1740.54	108.557	115.795	9046.45	1849.82	0	27.5012	366.2
TCGA-DD-A114-11A-12R-A131-07	A114	a114	11A	normal	dead	1149	2929.44	52.8443	33.5717	450.389	918.247	6.217	88.9027	38277.9	864.781	37.3702	615.48	63663	25590.9	1817.4	923.985	44.1405	855.455	281.007	1322.97	44.1405	713.708	502.953	241.84	85723.3	413.429	1015.85	238.732	925.707	275.412	168.48	768.418	5989.43	345.664	5838.98	6253.65	9638.79	1255.83	1753.81	2133.04	1007.15	13.6773	61.548	108.797
TCGA-DD-A115-01A-11R-A131-07	A115	a115	01A	tumor	dead	2542	4072.1	18.0251	21.9436	606.168	851.097	442.006	416.144	64841.7	3190.44	322.469	901.254	36890.3	27281.3	296.842	1807.62	98.7461	149.686	65.047	978.056	0.7837	641.066	761.755	85.4232	23230.4	481.191	893.417	553.292	1.5674	112.069	61.9122	102.665	171.63	20.3762	4090.13	1130.09	1349.53	11.7555	1545.45	385.58	1007.84	0.7837	7.0533	210.031
TCGA-DD-A116-01A-11R-A131-07	A116	a116	01A	tumor	dead	1622	2812.26	729.468	26.7276	134.309	372.231	215.776	0	60496.9	2277.71	365.04	1375.49	35118.1	20798	1194.4	3410.28	182.53	113.429	79.5309	534.552	0.6519	49.5438	616.038	59.9741	91339.9	95.1763	1923.74	175.359	0	378.098	176.663	9.1265	9474.61	54.1071	1046.29	338.984	908.086	2.6076	661.671	89.3093	1130.38	0	1.3038	303.782
TCGA-DD-A116-11A-12R-A26B-07	A116	a116	11A	normal	dead	1622	3417.68	98.9457	51.9059	828.597	613.95	4.0552	14.5985	83798.1	1028.39	21.3382	772.101	26630.2	18624.5	2228.8	1669.81	47.0397	438.767	8.1103	1054.34	19.4647	641.525	374.696	123.277	29790.8	209.246	1343.07	273.317	961.071	179.238	230.333	909.976	5051.91	142.741	3098.95	643.958	9179.24	1802.92	3441.2	1044.61	902.676	4.0552	59.2052	86.7802
TCGA-DD-A118-01A-11R-A131-07	A118	a118	01A	tumor	alive	3437	5309.88	981.348	8.9021	86.6469	1074.18	181.009	5.0869	3153.88	725.307	89.237	1468.84	65232.3	44028.8	306.541	1065.27	13.5651	15.2607	33.4888	16.9563	0	91.5642	987.283	18.652	18716.8	325.562	1749.89	175.498	0.4239	93.2599	3402.71	4.2391	109430	44.9343	1522.26	25.8584	670.199	3.3913	77.5752	143.705	1147.94	0	6.7825	701.568
TCGA-DD-A118-11A-11R-A131-07	A118	a118	11A	normal	alive	3437	3669.03	40.1891	11.8203	565.165	476.359	15.3664	823.877	88672.6	3347.52	8.4043	914.894	19667.8	12679.7	3296.69	720.792	5.9102	52.0095	17.7305	205.674	92.1986	492.908	380.615	28.3688	22933.8	256.501	1265.96	236.407	813.239	158.392	386.525	858.156	29669	275.414	3702.13	130.024	5875.89	1190.31	2224.59	294.326	760.047	21.2766	18.9125	53.1915
TCGA-DD-A119-01A-11R-A131-07	A119	a119	01A	tumor	dead	223	5409.37	274.434	16.8451	94.7675	711.704	59.6596	0	20256.9	1196.7	237.761	2359.71	55156.3	20513.8	688.612	3112.41	56.1502	591.683	1704.16	2326.72	2.1056	102.474	1131.43	77.2065	41849.4	341.113	1706.26	715.213	0	258.993	155.115	34.392	73174.2	29.4789	4181.08	313.037	926.478	4.2113	686.436	101.07	1245.13	0	66.6784	417.617
TCGA-DD-A119-11A-11R-A131-07	A119	a119	11A	normal	dead	223	4011.57	42.9752	4.1322	703.364	788.43	5.7851	2208.26	72025.6	1628.93	3.5702	599.174	30395	18405	3018.38	619.76	24.7934	116.529	109.917	1039.67	68.595	454.546	300.826	19.0083	23731.4	239.669	1000.83	111.57	995.868	157.025	212.397	1508.26	792226	371.074	6530.58	127.273	8176.86	821.488	652.066	95.0413	643.802	15.7025	4.9587	157.851
TCGA-DD-A11A-01A-11R-A131-07	A11A	a11a	01A	tumor	alive	79	3194.92	356.094	15.664	64.6869	840.632	405.174	79.8862	58236	2210.71	220.355	2403.9	20780.3	19802.9	375.559	398.146	9.3984	0.5221	693.391	4.6992	0	19.3189	421.36	1.0443	8155.18	220.34	1522.54	119.046	0	39.682	243.313	4.1771	1081.34	34.4607	1172.71	22.4517	146.197	2.6107	584.266	46.9919	1254.68	0	0.5221	812.437
TCGA-DD-A11A-11A-11R-A131-07	A11A	a11a	11A	normal	alive	79	3327.01	138.653	11.7724	741.759	780.249	7.8483	974.493	46841.7	2393.72	9.1105	606.933	44918.2	27039.9	3145.16	358.411	53.6298	369.523	8103.34	720.078	67.3643	684.761	270.111	77.8286	27590.6	177.894	1141.92	221.06	1982.34	217.789	127.534	1526.49	940025	315.239	4551.34	45.1275	9005.23	1275.34	767.822	196.861	1170.7	18.9666	30.739	187.05
TCGA-DD-A11B-01A-11R-A131-07	A11B	a11b	01A	tumor	dead	14	5050.42	50.1366	13.3697	41.0953	1190.46	35.0956	56.8214	53232.8	525.32	63.7737	1168.74	24647.7	29298.7	436.935	898.876	21.1688	2.2283	212.802	312.518	0.5571	333.687	441.202	11.1415	7423.55	471.284	849.536	124.227	0	89.6887	83.5609	128.684	24632.1	76.876	2670.61	2489	793.272	0.5571	362.654	83.5609	710.268	1.6712	0.5571	189.405
TCGA-DD-A11B-11A-11R-A131-07	A11B	a11b	11A	normal	dead	14	3207.95	99.3377	14.5695	661.589	540.397	14.5695	186.755	58331.1	1172.19	4.8477	670.199	34957.6	17449	2011.28	402.821	21.1921	503.311	59.6026	781.457	11.9205	548.344	607.947	35.7616	23180.1	170.861	974.834	205.298	305.96	154.967	433.113	605.298	44201.3	74.1722	2452.98	378.808	7150.99	993.378	2364.24	525.828	666.225	14.5695	52.9801	117.881
TCGA-DD-A11C-01A-11R-A131-07	A11C	a11c	01A	tumor	alive	662	9537.59	263.762	46.407	140.41	1231.68	286.966	823.014	55030.2	1541.38	345.297	1709.01	35501.4	28527.5	548.957	415.201	79.0813	64.8751	393.039	180.893	8.9973	106.547	366.521	29.8331	114083	479.223	1726.53	451.758	0.4735	103.706	0	18.4681	26782.5	34.5685	3570.5	426.187	1012.43	0.4735	619.865	68.6634	868.474	0	8.9973	1928.73
TCGA-DD-A11C-11A-11R-A131-07	A11C	a11c	11A	normal	alive	662	3010.19	135.823	47.5382	635.518	561.969	5.0934	1039.05	65202	1811.55	4.5501	584.041	38775.9	18449.9	2958.47	582.649	5.0934	81.4941	3.3956	351.443	69.6095	438.031	392.19	30.5603	27536.5	164.686	1016.98	117.148	945.671	118.846	191.851	1028.86	53419.4	224.109	2719.86	33.9559	8672.33	1983.02	1772.5	56.0272	733.447	1.6978	11.8846	139.219
TCGA-DD-A11D-01A-11R-A131-07	A11D	a11d	01A	tumor	dead	1560	4969.7	603.816	16.835	120.112	1180.7	1612.79	599.327	81995.5	648.709	37.0707	750.842	58067.3	33323.2	750.528	905.365	16.835	31.4254	744.108	415.264	1.1223	498.317	501.683	21.3244	15013.5	250.281	858.586	325.477	0	47.138	1928.17	21.3244	729.517	17.9574	5190.8	185.185	343.434	0	360.269	242.424	1148.15	0	11.2233	682.379
TCGA-DD-A11D-11A-12R-A131-07	A11D	a11d	11A	normal	dead	1560	2997.34	111.316	28.6474	822.533	631.062	0.8185	703.908	49601.8	1745.86	5.2138	721.915	43242.1	20509.9	3807.44	533.211	59.7504	789.851	668.713	1641.09	45.0174	585.226	489.462	103.949	67884.6	255.371	1087.78	167.792	1839.17	217.72	175.977	723.552	14669.1	315.122	5007.57	5640.27	7309.19	1866.18	1853.9	1119.71	852.057	30.2844	5.7295	269.286
TCGA-DD-A1EA-01A-11R-A131-07	A1EA	a1ea	01A	tumor	alive	2415	5421.5	147.327	9.1013	50.4949	2286.69	741.183	2.2753	12351.5	1381.11	82.1445	956.2	26289	27932.9	101.507	1145.42	24.4596	4.5506	102.958	2.2753	2.2753	27.8726	271.9	68.2594	132616	370.307	927.19	218.43	0.5688	150.171	0	1.7065	52.901	66.5529	4651.31	1320.25	2591.01	0.5688	733.22	2827.08	1055.75	0	0	263.368
TCGA-DD-A1EB-01A-11R-A131-07	A1EB	a1eb	01A	tumor	alive	2017	5902.54	1.8683	13.7008	302.706	957.185	1005.14	1130.31	32170	757.901	38.0383	779.698	45366.3	33817.2	1103.44	1848.53	12.4552	3.7366	57.9169	22.4194	3.1138	24.2877	260.937	61.6534	14520.9	285.225	963.413	136.385	6.8504	51.6892	1553.17	82.2046	4.9821	19.9284	3650.01	2129.85	331.932	1.2455	924.802	1200.68	975.868	1.8683	0	427.215
TCGA-DD-A1EB-11A-11R-A131-07	A1EB	a1eb	11A	normal	alive	2017	3216.37	147.879	12.5433	932.187	596.798	1.3203	406.008	70064.4	1080.71	5.8227	643.01	21587.7	16384.2	1762.55	915.135	49.5131	200.033	21.7858	181.548	24.4265	553.227	475.326	63.3768	22626.8	258.128	1028.55	165.704	1053.64	130.715	456.841	832.481	33549.4	220.498	4964.52	364.417	7818.45	1742.86	3335.2	765.143	749.299	28.3875	3.961	170.325
TCGA-DD-A1EC-01A-21R-A131-07	A1EC	a1ec	01A	tumor	alive	602	3503.81	18.8377	17.6353	11.6192	1189.18	343.487	2.004	41945.5	2419.24	92.497	1101.8	24381.6	18594.8	67.2906	175.303	1075.35	115.03	39.6794	50.1002	2.8056	60.521	809.619	636.874	112521	420.441	1736.67	298.998	0.4008	303.407	11.6232	6.012	25990.8	223.647	9685.37	3269.74	649.299	5.2104	242.084	9448.5	2015.23	0.8016	2.4048	299.8
TCGA-DD-A1EC-11A-11R-A131-07	A1EC	a1ec	11A	normal	alive	602	3598.52	129.721	13.9573	853.777	686.371	4.1051	1347.29	54864.5	979.475	4.7291	813.629	25472.1	18400.7	4166.26	255.493	12.3153	93.5961	170.772	882.594	66.5025	359.606	183.908	29.5567	27329.2	203.613	1174.06	183.087	2412.97	174.056	167.488	1825.12	337576	203.613	4507.39	63.2184	9683.09	950.739	4953.2	139.573	673.235	45.156	47.619	131.363
TCGA-DD-A1ED-01A-11R-A155-07	A1ED	a1ed	01A	tumor	alive	2301	2983.39	152.432	25.5042	149.994	775.208	77.1056	166.667	44529.7	2394.42	5.5991	536.18	26271.1	15131.1	1497.38	347.23	65.8363	137.011	568.209	529.063	5.9312	361.803	344.603	83.6299	102651	212.93	976.868	189.205	99.051	171.412	121.59	161.329	6978.65	147.687	2836.3	118.031	4226.57	142.349	6233.1	142.942	1110.32	3.5587	8.3037	552.788
TCGA-DD-A1EE-01A-11R-A131-07	A1EE	a1ee	01A	tumor	dead	349	6050.18	305.861	5.5539	45.5341	1356.74	90.846	2.3802	10236.6	1645.94	84.4709	1747.1	26041.9	23738.2	182.874	944.501	43.2411	0.7934	234.454	19.042	0	43.6378	536.348	1.9835	15593.4	444.312	1467.42	320.539	0	211.048	2.3802	3.9671	57736.4	38.0839	1505.9	127.343	183.675	0.3967	414.559	57.1259	1354.76	0	0.7934	336.408
TCGA-DD-A1EE-11A-11R-A131-07	A1EE	a1ee	11A	normal	dead	349	3136.27	103.881	22.1768	659.621	679.311	2.3344	1198.72	55528.5	1080.83	5.159	548.585	41878	17394.8	1773.54	399.486	24.5112	636.125	78.2025	1257.08	28.0128	486.723	316.312	89.8745	42579.5	228.772	1106.51	212.431	399.183	260.286	114.386	825.212	320977	309.308	4331.49	650.131	8211.26	566.093	1610.74	1079.66	867.231	32.6816	8.1704	115.553
TCGA-DD-A1EF-01A-11R-A131-07	A1EF	a1ef	01A	tumor	dead	394	2229.62	641.431	32.4459	6.9384	896.007	233.777	7.4875	9475.87	722.13	153.103	1336.11	21037.4	14270.4	88.1198	888.96	375.208	859.401	211.315	640.599	1.6639	50.7488	1153.91	127.288	17538.3	408.486	7171.38	240.433	0.8319	386.855	39.1015	0.8319	221.298	51.5807	1302	196.339	2017.47	54.9085	81.5308	654.742	1119.8	0	6.6556	395.175
TCGA-DD-A1EG-01A-11R-A213-07	A1EG	a1eg	01A	tumor	dead	1372	3967.24	865.616	12.4085	31.1652	1061.17	30.2767	3.4744	11738.4	2944.29	114.362	1822.56	50860.9	25302.4	236.893	418.305	403.524	1411.59	2806.8	850.23	3.4744	52.612	831.865	176.201	70979.5	325.102	2471.27	732.101	0	400.546	1.489	5.9561	64857.7	110.684	7040.08	1204.62	1175.33	84.8741	668.073	2683.21	3020.23	0.4963	9.9268	426.356
TCGA-DD-A1EG-11A-11R-A213-07	A1EG	a1eg	11A	normal	dead	1372	2905.43	52.4345	31.8352	770.824	558.052	13.1086	61.7978	93618	7294.94	5.4494	631.086	18272.5	9415.73	3279.95	587.172	55.2434	844.569	166.667	2000	65.5431	575.843	375.468	73.0337	48556.2	202.247	1213.48	238.764	1363.3	309.925	377.341	607.678	20763.1	317.416	4258.43	1242.51	6494.38	1456.93	4220.04	1739.7	980.337	14.9813	317.416	224.719
TCGA-DD-A1EH-01A-11R-A131-07	A1EH	a1eh	01A	tumor	alive	1495	3905.86	1011.31	18.1818	3.9313	1274.34	125.657	4.8485	5514.34	812.929	155.386	1776.97	33845.3	30294.5	390.719	503.184	73.1313	349.899	1424.65	312.727	0.8081	48.8889	566.061	25.4545	12239.2	519.192	1942.22	212.121	0	254.546	30.7071	20.6061	492.929	29.4949	968.889	884.848	495.353	19.3939	259.394	780.606	2461.01	0	2.8283	732.929
TCGA-DD-A1EH-11A-11R-A131-07	A1EH	a1eh	11A	normal	alive	1495	2994.69	139.061	50.4872	654.597	592.56	10.6289	85.031	88999.1	1845	13.8353	1021.26	27960.1	16421.6	4619.81	901.196	17.7148	342.781	14.1718	1220.55	69.9734	385.297	606.732	66.4305	31341	209.035	1255.98	170.062	795.394	164.748	435.784	819.309	11474.8	127.546	2953.06	560.673	6983.17	1038.09	1865.37	1449.96	951.284	0	18.6005	230.292
TCGA-DD-A1EI-01A-11R-A131-07	A1EI	a1ei	01A	tumor	alive	183	3146.4	1614.88	41.4803	78.3733	937.373	52.867	26.8402	16296.9	1453.44	159.756	1184.63	36900.4	34295.2	590.268	718.735	82.9606	867.019	1324.12	1256.61	5.2867	94.3473	553.477	66.2871	20136.2	226.515	2472.96	363.156	84.9939	217.161	52.0537	145.588	43450.2	118.748	1497.36	97.6007	1878.41	225.702	623.424	188.695	921.106	0.4067	115.494	509.963
TCGA-DD-A1EI-11A-11R-A131-07	A1EI	a1ei	11A	normal	alive	183	3315.61	140.864	9.3023	608.492	724.917	33.887	233.223	63671.8	994.02	17.7409	901.661	37550.8	22916.3	1299.6	1216.88	1.3289	813.289	11.2957	1430.56	8.6379	535.548	517.608	51.1628	20988	203.322	1261.13	223.92	362.791	164.784	392.691	1088.37	5174.75	134.884	2424.58	169.435	7825.91	1425.91	2153.49	306.312	728.239	1.9934	13.9535	111.628
TCGA-DD-A1EJ-01A-11R-A155-07	A1EJ	a1ej	01A	tumor	dead	1005	3206.76	1750.71	25.3679	34.754	1195.22	325.555	6.8298	11539.5	532.076	288.784	1485.97	58075.9	20953.2	72.5555	649.188	11.7083	3.9028	5029.68	0.3252	0.9757	21.7904	889.503	22.1156	21703.6	342.142	4349.3	549.963	0	529.474	73.5019	0.6505	472.559	113.505	1338.97	259.858	2382.31	0	5.8541	469.957	1286.28	0	0.3252	78.7056
TCGA-DD-A1EJ-11A-11R-A155-07	A1EJ	a1ej	11A	normal	dead	1005	2983.63	247.178	13.544	703.352	838.036	4.5147	1165.91	64392.8	1879.8	12.0485	832.957	33136	19007.9	2578.49	391.005	179.458	129.232	1630.93	567.72	67.7201	395.034	420.429	47.9684	23989.8	181.151	1326.19	231.377	859.481	176.072	177.201	1193	73737.6	185.666	3802.48	185.102	10470.7	913.093	3896.16	571.67	1063.21	7.3363	79.5711	66.0271
TCGA-DD-A1EK-01A-11R-A213-07	A1EK	a1ek	01A	tumor	dead	558	4739.75	1352.3	8.3682	120.36	1007.53	238.494	2416.74	41032.6	2415.06	132.828	1185.77	59521.3	31211.7	91.4812	664.728	76.1506	1.6736	244.351	7.5314	2.5105	164.854	713.808	66.1088	33941.4	422.594	2795.82	221.757	0.8368	195.816	364.854	3.3473	261735	99.5816	2636.82	148.954	223.431	3.3473	337.238	111.297	1012.55	0	28.4519	565.69
TCGA-DD-A1EL-01A-11R-A155-07	A1EL	a1el	01A	tumor	dead	415	4754.95	358.703	15.0171	11.1024	2007.51	433.447	0.6826	2991.81	678.498	370.096	2415.02	28550.2	34880.5	152.696	1595.66	29.6928	10.2389	825.256	5.4608	0.3413	60.4096	612.287	79.1809	20180.9	469.283	1915.7	618.089	0.3413	226.621	35.4949	2.0478	385.666	63.1399	917.406	154.607	625.256	0.3413	197.952	116.724	1432.08	0.3413	4.4369	162.457
TCGA-DD-A1EL-11A-11R-A155-07	A1EL	a1el	11A	normal	dead	415	3043.96	216.472	16.138	773.823	717.863	9.4602	48.9705	79472.5	948.804	13.0996	667.223	26059	17835.3	1929.27	1024.14	71.7863	140.79	240.401	510.295	24.4853	361.158	534.78	62.8826	22299.4	203.673	1298.83	198.108	479.132	132.443	177.518	1115.19	6593.77	260.99	3989.43	1248.19	9487.48	1228.16	3373.96	735.114	1045.63	1.113	12.2426	94.6021
TCGA-DD-A39V-01A-11R-A213-07	A39V	a39v	01A	tumor	dead	643	3355.78	196.845	11.3021	30.77	990.817	65.9289	0	7350.13	1002.12	393.511	2689.9	64898.5	19802.2	443.099	1621.77	72.5218	145.044	450.2	150.695	2.8255	102.661	2623.03	466.211	71652.5	224.158	2312.22	673.417	0.9418	576.407	0	26.3716	609.371	60.2778	2096.54	782.67	1378.86	421.945	666.824	434.189	1513.54	2.8255	19.7787	256.181
TCGA-DD-A39V-11A-11R-A213-07	A39V	a39v	11A	normal	dead	643	3335.03	138.071	29.4416	1010.97	565.482	29.4416	1009.14	70809.1	2643.65	20.7817	872.081	56974.6	19857.9	2780.89	292.822	35.533	459.899	36.5482	769.543	83.2487	601.015	459.899	61.9289	21262.9	162.436	1220.3	183.756	1424.37	137.056	209.137	823.35	606531	225.381	2351.27	83.2487	7955.33	948.223	3516.75	280.203	885.279	48.731	42.6396	200
TCGA-DD-A39W-01A-11R-A213-07	A39W	a39w	01A	tumor	dead	827	4529	190.845	17.2954	0	857.015	190.845	3.5784	738.333	297.599	26.0385	1102.73	21569.7	21619.2	291.624	1051	152.676	56.0608	140.749	83.4949	0.5964	21.4701	321.455	26.8376	24240.9	287.461	1885.79	202.177	0.5964	69.1815	1.1928	0.5964	73.9526	41.7474	806.918	822.424	2134.49	1.1928	12.5242	1360.97	1156.4	87.0732	0.5964	236.171
TCGA-DD-A39W-11A-11R-A213-07	A39W	a39w	11A	normal	dead	827	3763.22	35.7409	13.4028	892.01	498.139	35.7409	1110.2	83208.5	1013.4	2.0477	960.536	29283.7	16371.6	3195.34	343.187	10.4244	37.2301	8.1906	415.488	73.7156	551.75	377.513	16.3812	15218.2	155.622	1252.42	142.219	939.687	107.223	429.635	909.903	33432.6	127.327	2749.81	45.4207	5673.12	857.037	1898.73	55.8451	690.246	8.9352	26.8057	137.007
TCGA-DD-A39X-01A-11R-A213-07	A39X	a39x	01A	tumor	dead	1694	2112.83	888.361	21.9715	79.5249	706.057	29.6912	0	16482.8	932.898	105.024	1578.98	31175.8	20588.5	1488.2	1369.01	12.4703	783.254	766.033	1941.21	0.5938	279.691	886.58	84.9169	63977.4	127.078	1891.33	654.394	1.1876	271.378	657.363	38.5986	142062	37.4109	2077.79	82.5416	1273.75	8.3135	4059.38	51.0689	1727.43	0	19.0024	368.765
TCGA-DD-A39X-11A-11R-A213-07	A39X	a39x	11A	normal	dead	1694	3518.57	158.99	19.3165	938.752	563.15	2.9718	250.371	90758.5	2606.24	2.5557	707.281	27084.7	15423.5	2761.37	392.481	14.8588	33.4324	4.4577	250.371	57.9495	566.122	406.389	101.783	17035.7	153.789	1631.5	270.431	809.807	114.413	377.415	838.039	42832.1	129.272	2206.54	63.893	6925.71	1774.89	2763.74	176.82	819.465	3.7147	68.3507	82.4666
TCGA-DD-A39Y-01A-11R-A213-07	A39Y	a39y	01A	tumor	dead	171	3247.44	926.438	16.4958	205.323	910.388	190.816	0	4179.22	3194.83	1074.82	4441.37	49663.8	41074.5	91.7477	899.447	6.6875	7.5791	1716.01	50.8248	0	54.3914	2972.36	42.7998	14958.1	252.341	3335.27	1789.57	0	229.603	165.404	16.4958	13399	24.0749	810.076	51.2706	40.5707	2.675	548.373	25.8582	1893.45	0	5.7958	164.066
TCGA-DD-A39Z-01A-11R-A213-07	A39Z	a39z	01A	tumor	dead	601	3153.16	1022.26	55.2093	69.5459	581.478	268.923	4.4524	35610	1414.07	390.971	1306.32	76549.4	15463.9	1413.3	2284.25	2.6714	0.8905	658.059	68.5663	0	30.276	2862.87	41.8522	4715.05	185.218	2311.67	365.094	0.8905	260.908	0	3.5619	107954	7.1238	1228.85	252.004	92.6091	0	179.875	149.599	1971.5	0	0.8905	393.589
TCGA-DD-A39Z-11A-21R-A213-07	A39Z	a39z	11A	normal	dead	601	3300	109.184	37.7551	540.235	515.306	3.0612	198.98	88239.8	2980.61	34.102	930.612	34569.4	12588.8	1329.54	626.673	6.1224	137.755	24.4898	970.408	3.0612	561.225	450	23.4694	12232.7	167.347	1525.51	209.184	178.571	85.7143	252.041	481.633	173244	68.3673	1981.63	45.9184	5465.31	263.265	3482.65	67.3469	936.735	0	23.4694	177.551
TCGA-DD-A3A1-01A-11R-A213-07	A3A1	a3a1	01A	tumor	dead	233	3037.2	892.779	52.5164	107.141	1058.35	223.195	16.7761	15126.2	2584.25	418.111	1954.05	52724.3	25059.1	62.0788	742.042	18.2349	2.1882	8241.43	5.1058	0.7294	26.9876	1184.54	308.534	56886.2	142.961	2512.76	550.693	0	403.355	0	2.9176	39463.2	209.336	2572.57	290.299	112.327	0	408.461	99.9271	3207.88	2.1882	1.4588	83.151
TCGA-DD-A3A1-11A-11R-A213-07	A3A1	a3a1	11A	normal	dead	233	2353.96	211.634	17.3267	789.691	360.149	7.4257	105.198	120682	3018.56	32.5619	804.455	50789.6	10867.6	5537.83	926.25	128.713	1241.34	399.752	3289.6	123.762	445.545	1136.14	282.178	54043.3	85.396	1611.39	371.287	1214.11	486.386	165.842	716.584	424412	271.04	3638.61	199.257	7904.7	1532.18	4674.51	205.446	1003.71	16.0891	30.9406	142.327
TCGA-DD-A3A2-01A-11R-A213-07	A3A2	a3a2	01A	tumor	dead	2131	3545.3	17.8468	48.8846	258.817	727.837	63.6275	1329.97	32541.6	647.915	23.3482	608.341	30005.8	16986.2	2843.92	2711.2	32.5897	3.1038	146.654	21.7265	30.2619	48.8846	574.976	21.7265	6971.1	186.227	1485.16	148.206	761.979	85.354	950.534	305.723	20.1746	89.2338	1124.35	1098.74	1333.07	242.871	793.016	533.075	813.191	1.5519	20.9505	188.555
TCGA-DD-A3A2-11A-11R-A213-07	A3A2	a3a2	11A	normal	dead	2131	3414.54	19.1693	43.131	989.617	552.716	10.3834	973.642	116792	1695.69	9.1933	1048.72	15290.7	10603.8	5296.25	1292.59	44.7284	51.9169	6.3898	262.78	95.8466	579.872	424.121	39.9361	17240.4	158.946	1445.69	206.07	1597.44	159.744	387.38	1099.04	6668.53	144.569	2361.02	68.6901	8674.92	2207.67	4665.34	162.141	843.451	4.7923	119.808	208.466
TCGA-DD-A3A3-01A-11R-A22L-07	A3A3	a3a3	01A	tumor	dead	535	5553.8	1289.03	15.8228	210.665	697.257	291.139	1.0549	12033.8	2053.8	500.443	1589.66	79660.3	34226.8	308.186	2620.93	113.924	11.6034	347.046	17.9325	1.0549	55.9072	1196.2	40.0844	32093.9	186.709	1936.71	758.439	0	328.059	81.2236	3.1646	67.5105	32.7004	2121.31	41.1392	472.574	1.0549	588.608	142.405	1169.83	0	10.5485	189.873
TCGA-DD-A3A3-11A-11R-A22L-07	A3A3	a3a3	11A	normal	dead	535	3206.1	65.1945	12.6183	1336.38	471.083	44.164	379.6	94452.2	6697.16	7.9495	841.22	21909.6	12695.1	8030.63	490.988	138.801	82.0189	196.635	870.663	60.9884	553.102	395.373	46.2671	53353.3	233.439	1455.31	214.511	4085.17	443.743	362.776	1379.6	45807.6	398.528	5165.09	128.286	10686.6	975.815	5595.16	329.127	727.655	55.7308	123.028	225.026
TCGA-DD-A3A4-01A-11R-A22L-07	A3A4	a3a4	01A	tumor	dead	612	4636.63	114.106	3.1477	470.069	771.985	20.4604	16.5257	118620	635.845	54.1491	848.318	60564.2	13264.6	621.46	630.399	13.3779	1.5739	5.5086	10.2302	0.7869	722.408	698.013	0.7869	4110.96	202.243	1732.83	399.764	7.0824	102.302	1100.92	12.591	225519	8.6563	1307.89	7.8694	1168.6	2.3608	22.8212	20.4604	1255.95	8.6563	0	230.572
TCGA-DD-A3A4-11A-11R-A22L-07	A3A4	a3a4	11A	normal	dead	612	3075.78	445.499	14.237	1559.04	435.414	7.7117	301.943	71015.9	1991.4	15.1327	858.372	18142.1	11381.9	5139.34	195.966	5.9321	606.851	33.2196	4977.61	249.147	226.012	737.951	85.4219	35895	233.724	2179.45	282.367	1738.1	256.859	320.925	1798.01	36237.9	271.096	3463.74	70.5917	14883.6	2444.02	444.906	144.743	1446.83	146.522	7.1185	125.167
TCGA-DD-A3A5-01A-11R-A22L-07	A3A5	a3a5	01A	tumor	dead	3125	4187.05	130.962	21.5789	262.422	761.959	171.887	28.2758	48620.3	2538.13	211.555	1026.11	33102	10076.6	308.675	380.741	3.7205	6.6969	104.918	71.4336	2.2323	698.71	694.99	38.6932	25356	225.462	1612.47	387.676	0.7441	58.0398	40.9255	40.1814	670.434	13.3938	1500.11	133.194	514.173	0.7441	240.344	63.2485	1854.3	0	35.7168	318.475
TCGA-DD-A3A5-11A-11R-A22L-07	A3A5	a3a5	11A	normal	dead	3125	3539.98	73.0503	23.692	972.053	457.058	4.9358	574.531	96780.8	3802.57	13.1589	784.798	27100.7	11359.3	1010.76	566.772	5.923	13.8203	39.4867	103.653	8.8845	561.698	363.277	8.8845	7018.76	82.922	1316.88	123.396	435.341	71.076	479.763	483.712	256376	50.3455	1052.32	34.5508	4008.88	1806.52	5781.84	89.8322	820.336	0	15.7947	23.692
TCGA-DD-A3A6-01A-11R-A22L-07	A3A6	a3a6	01A	tumor	dead	3258	1524.65	64.2606	345.951	3.7676	514.085	376.761	5.2817	75.7042	1768.49	144.657	622.359	35498.2	10250	12696.3	0	36.9718	8.8028	0	259.683	25.5282	66.9014	1970.07	132.042	42758.8	44.0141	4629.4	198.944	8.8028	538.732	2338.03	10.5634	122.359	51.9366	629.401	9.6831	5810.74	3619.72	48.4155	132.923	1487.68	0.8803	33.4507	1260.56
TCGA-DD-A3A6-11A-11R-A22L-07	A3A6	a3a6	11A	normal	dead	3258	2651.43	64.2857	11.4286	610.286	317.143	32.8571	75.7143	111526	4810	4.7857	937.143	33035.7	11897.1	638.214	476.914	0	220	17.1429	932.857	7.1429	202.857	614.286	14.2857	7344.29	111.429	1264.29	128.571	32.8571	131.429	398.571	368.571	81737.1	2.8571	815.714	60	3325.71	1658.57	1925.71	58.5714	872.857	0	85.7143	81.4286
TCGA-DD-A3A7-01A-11R-A22L-07	A3A7	a3a7	01A	tumor	dead	419	3788.27	677.524	17.3724	68.4256	627.579	69.4897	7.6004	10547.2	2296.42	2337.42	3345.28	54160.7	21677.5	835.179	1078.89	5.4289	22.8013	4791.53	317.047	3.2573	66.2324	3540.72	89.0337	17650.4	39.0879	3339.85	586.319	2.1716	336.591	31.4875	3.2573	846752	14.1151	5535.29	54.2888	280.13	1.0858	185.668	56.4604	1077.09	0	20.6298	107.492
TCGA-DD-A3A8-01A-11R-A22L-07	A3A8	a3a8	01A	tumor	dead	11	5840.6	49.3209	16.4403	255.768	506.076	556.111	1.4296	57841.3	1592.57	40.9006	1399.57	32762	19968.5	1251.78	1002.08	31.451	32.1658	5.7184	5859.19	0	20.7291	836.312	7.148	9859.19	218.728	1461.04	233.738	128.663	109.364	0	1.4296	292.352	30.0214	1029.31	633.309	162.974	0.7148	776.269	514.653	1527.52	0.7148	0	330.951
TCGA-DD-A3A8-11A-11R-A22L-07	A3A8	a3a8	11A	normal	dead	11	3846.97	104.144	12.7524	991.063	337.938	21.254	64.8247	77833.2	1599.36	9.5643	578.108	37870.4	14972.4	2433.45	444.485	24.4421	315.622	9.5643	579.171	23.3794	402.763	791.711	46.7588	30811.9	153.029	1424.02	221.041	665.25	229.543	568.544	638.682	14167.9	183.847	2128.59	102.019	5765.14	1419.77	863.975	185.972	620.616	53.135	12.7524	91.3921
TCGA-DD-A3A9-01A-11R-A266-07	A3A9	a3a9	01A	tumor	dead	931	7437.72	1598.07	35.788	21.8169	616.655	17.2058	0	9732.97	1818.31	238.72	2172.06	49145.9	16061.9	1143.45	1407.02	13.0764	1063.32	274.604	1769.44	0.6882	70.1996	1908.47	295.939	21268.4	139.711	2715.07	599.449	1.3765	217.481	333.104	19.2705	8154.85	24.0881	975.224	40.6056	693.737	46.1115	66.7584	174.123	1845.15	0	33.0351	607.02
TCGA-DD-A4NA-01A-11R-A266-07	A4NA	a4na	01A	tumor	alive	1008	3948.67	284.373	55.2471	8.1672	1134.07	122.914	8.9937	7.7089	1718.23	111.064	1030.42	18951.5	34242.1	2.1414	0	25.6963	2.5696	401.719	140.473	0	17.1309	143.899	30.4073	47838.5	733.631	1063.83	138.76	0	106.212	0.4283	1.7131	344508	157.176	1212.87	292.938	601.723	202.573	631.274	708.363	917.788	0	17.9874	315.637
TCGA-DD-A4NB-01A-12R-A266-07	A4NB	a4nb	01A	tumor	alive	989	3887.55	154.384	25.413	109.784	958.704	69.8856	3.1766	16955.5	771.283	22.5095	1454.26	25318.3	19247.1	390.368	178.399	41.9314	272.554	74.3329	381.83	1.2706	70.521	627.065	108.005	22210.3	442.821	1165.82	289.072	0	141.677	550.191	0	261643	104.829	3089.58	150.572	3914.87	13.9771	727.446	360.229	822.109	1.2706	13.9771	876.112
TCGA-DD-A4ND-01A-11R-A266-07	A4ND	a4nd	01A	tumor	alive	2746	2283.51	518.839	48.7956	150.636	1185.92	64.8548	310.068	6884.5	1615.81	121.637	768.375	30298.3	36810.4	647.535	519.382	310.686	173.564	1759.11	423.718	3.0883	90.7968	426.807	130.945	32739.3	315.627	1989.5	242.125	27.1773	232.242	381.717	195.182	19909.2	336.01	3018.53	1284.13	2889.44	176.652	1195.18	2668.93	877.702	25.3243	541.692	675.726
TCGA-DD-A4NE-01A-11R-A27V-07	A4NE	a4ne	01A	tumor	dead	660	2498.26	448.897	19.1638	64.2393	912.311	92.9152	108.595	15203.3	1819.4	371.138	2226.48	51979.1	26103.9	190.703	1706.46	9.8722	0	128.339	18.0023	0	536.005	428.571	8.7108	13369.9	792.683	1344.37	234.03	0.5807	81.8815	164.344	48.1998	14839.7	18.0023	3426.25	186.411	1120.79	2.3229	2375.15	77.2358	1470.38	1.1614	2.9036	229.384
TCGA-DD-A4NF-01A-11R-A27V-07	A4NF	a4nf	01A	tumor	alive	942	5303.03	47.2028	32.634	71.049	1589.74	1844.41	18.648	58505.8	734.848	4.6096	1718.53	12416.7	19119.5	1304.85	650.309	13.986	0	11.655	0.5828	1.7483	37.8788	376.457	6.993	10428.3	308.858	1199.3	158.508	2.9138	98.4848	0	5.2448	316.434	18.0653	512.238	13.4033	108.974	0	244.755	30.303	919.58	0	0	737.762
TCGA-DD-A4NG-01A-11R-A27V-07	A4NG	a4ng	01A	tumor	dead	802	4597.55	854.651	25.1938	81.9444	799.096	333.333	21.9638	11107.2	1225.45	44.7804	1143.41	16428.3	19105.9	163.656	612.61	126.615	143.411	3331.4	305.556	0	46.5116	453.488	79.4574	12047.2	629.199	1801.03	448.32	2.584	218.346	48.4496	5.168	128787	37.4677	2837.21	368.863	204.134	3.876	1232.56	445.736	1769.38	0.646	0	459.302
TCGA-DD-A4NH-01A-11R-A27V-07	A4NH	a4nh	01A	tumor	alive	917	5554.58	2030.91	177.234	51.2846	754.724	288.745	38.7867	11975.4	2060.54	411.694	2485.58	41662.8	21871.4	91.3426	1123.93	53.3317	9.6967	12180.6	401.873	1.0774	45.7898	444.969	323.761	9662.19	364.164	5732.89	341	0.5387	305.984	592.574	17.2385	250375	2661.2	12605.7	100.738	1239.02	3.2322	2443.02	119.592	1520.76	26.9352	4.8483	433.657
TCGA-DD-A4NI-01A-11R-A27V-07	A4NI	a4ni	01A	tumor	alive	816	4528.11	10.1675	51.4354	162.362	851.675	372.01	126.196	39019.1	1448.56	29.1268	882.177	24790.7	20135.8	2280.62	1043.4	135.167	209.928	49.0431	1235.05	13.1579	788.278	308.014	116.029	31665.7	297.847	1028.11	236.244	238.636	123.804	6.5789	157.297	15422.8	113.636	4169.26	2767.94	2066.39	22.1292	1072.97	2374.4	1206.94	29.9043	8.9713	407.895
TCGA-DD-A4NJ-01A-11R-A27V-07	A4NJ	a4nj	01A	tumor	alive	928	3951.88	848.928	47.6035	34.5442	996.499	256.265	57.9175	4327.15	1195.64	276.544	1777.2	33996	35830.3	274.402	888.114	85.6862	215.802	373.687	420.497	1.5868	59.5043	435.572	54.744	33898.4	543.473	2429.36	397.489	0	181.687	420.497	9.5207	88479	64.2647	2967.28	1057.59	495.869	3.1736	3291.78	432.398	1197.23	0	41.2563	357.026
TCGA-DD-A4NK-01A-11R-A28V-07	A4NK	a4nk	01A	tumor	dead	1210	3765	14.3292	18.628	142.547	780.942	31.5243	452.087	40549.5	1689.41	30.8866	891.994	16661.3	24467.1	963.819	557.729	851.872	2.1494	29.3749	69.4967	1.4329	764.464	372.56	7.8811	9726.67	234.283	987.999	161.204	1.4329	36.5395	192.012	57.3169	1319.72	35.823	2635.86	258.642	403.367	10.7469	2744.76	464.267	1382.77	0	9.314	310.228
TCGA-DD-A4NL-01A-11R-A28V-07	A4NL	a4nl	01A	tumor	alive	1711	3224.49	41.8367	33.6735	225.49	727.551	85.7143	243.878	35911.2	3175.51	18.9592	577.551	35695.9	14948	432.214	468.184	343.878	22.449	804.082	782.653	3.0612	173.469	478.571	38.7755	48182.7	156.122	875.51	164.286	3.0612	123.469	123.469	226.531	502253	68.3673	2059.18	88.7755	5008.16	9.1837	1281.63	64.2857	1177.55	1.0204	9.1837	335.714
TCGA-DD-A4NN-01A-11R-A28V-07	A4NN	a4nn	01A	tumor	dead	899	4328.6	1039.67	60.2351	1.8609	984.329	281.587	0	4174.34	754.652	368.976	3465.23	42307.1	13537.7	455.612	476.161	41.1361	112.635	203.722	515.671	0	29.383	988.247	5.8766	8042.12	231.636	3030.36	305.583	0	390.304	1485.31	1.9589	577.865	83.7414	483.35	36.7287	291.381	0.4897	25.9549	19.5886	2063.17	0.4897	4.8972	703.232
TCGA-DD-A4NO-01A-11R-A28V-07	A4NO	a4no	01A	tumor	alive	2245	6641.12	73.601	20.6813	83.3881	1286.5	21.2895	35.8881	7439.17	3546.23	39.5864	1186.74	36012.2	30977.5	194.684	2333.72	8.5158	562.652	773.723	47.4453	1.8248	85.7664	582.117	32.2384	23146.6	226.277	781.022	284.063	1.8248	198.297	3.0414	4.2579	188828	33.455	4111.31	189.173	2417.27	3.0414	615.572	245.742	953.771	0	12.7737	360.706
TCGA-DD-A4NP-01A-11R-A28V-07	A4NP	a4np	01A	tumor	alive	3308	3086.67	63.6099	50.3578	221.839	642.99	62.0196	0	52781.3	1702.09	16.9944	741.055	33117.9	14323.9	2063.63	747.654	1.5902	0	13.7821	13.7821	3.1805	53.5383	487.146	22.2635	49904.6	138.881	1325.74	162.205	195.6	59.3692	38.696	226.875	7957.06	82.1627	1458.26	33.9253	2070.5	160.615	2732.04	31.8049	778.691	26.5041	0	303.737
TCGA-DD-A4NQ-01A-21R-A28V-07	A4NQ	a4nq	01A	tumor	dead	373	5510.84	540.994	26.093	21.6833	1359.44	242.665	20.0046	10790.3	4077.46	445.938	3334.68	32223.1	39476.1	61.4402	630.154	10.4372	1.7395	366.171	12.1767	0.8698	369.65	865.417	101.763	22599.1	307.897	1991.76	394.874	0	381.827	1186.36	12.1767	259860	166.995	12141.9	547.083	107.851	0.8698	460.106	153.079	973.268	0.8698	2.6093	181.781
TCGA-DD-A4NR-01A-11R-A311-07	A4NR	a4nr	01A	tumor	dead	9	3057.93	1114.24	73.0915	78.4515	800.217	369.789	5.4142	3436.38	1785.06	324.413	1107.2	38089.9	33328.1	99.8701	529.096	2004.33	55.7661	1148.89	62.8045	14.6183	141.31	700.054	314.564	79144	404.981	3074.72	604.223	0.5414	416.892	24.9053	6.497	65031.4	422.306	6795.89	3586.36	1680.02	5.9556	1680.56	4923.66	1371.41	0	45.4792	399.025
TCGA-DD-A4NS-01A-11R-A311-07	A4NS	a4ns	01A	tumor	dead	2456	2810.53	148.684	76.9231	461.094	805.369	127.517	65.049	14648.9	1886.94	22.3025	731.544	16819.8	13623.1	1686.36	350.449	274.651	200.31	233.351	1594.22	12.9066	241.095	646.36	169.334	38275.7	384.099	1405.78	214.765	431.079	336.087	266.391	609.189	2046.98	328.859	2475.48	1440.37	9098.09	1160.04	1387.2	1267.94	1515.23	2.5813	1917.4	464.636
TCGA-DD-A4NV-01A-11R-A311-07	A4NV	a4nv	01A	tumor	alive	2398	2762.69	48.8159	25.1329	148.11	1033.35	72.4988	652.006	22060.4	1110.2	20.2272	475.592	59154.2	23607.5	642.687	375.993	51.7158	48.3325	143.548	479.459	9.1832	270.662	699.855	29.9662	12343.2	265.346	1071.53	167.231	77.8154	74.9154	26.0996	320.445	45050.3	126.631	2228.61	289.029	2993.23	164.814	1426.78	189.464	1069.6	6.2832	40.5993	350.411
TCGA-DD-A73A-01A-12R-A32O-07	A73A	a73a	01A	tumor	alive	728	2345.79	398.407	53.2354	126.949	680.04	30.9109	12.0209	18659.9	665.443	126.357	656.857	36283.4	40489	804.018	1025.74	45.5077	9.445	543.517	83.2877	0.8586	73.8427	611.349	115.916	33137.3	321.13	1536.1	400.983	0.8586	218.952	0.8586	0.8586	178564	138.24	2027.24	756.459	539.224	8.5864	2535.55	506.595	1206.38	0	17.1727	267.036
TCGA-DD-A73B-01A-12R-A32O-07	A73B	a73b	01A	tumor	dead	283	2845	14.9653	11.7584	176.98	1004.81	184.928	464.992	32170.5	638.161	327.467	2326.56	44048.6	35292.9	438.236	1542.29	9.6205	0.5345	47.0337	0.5345	0.5345	27.2582	396.579	28.3271	5648.32	349.546	1775.52	247.996	1.0689	135.222	6.9482	2.1379	52601.8	9.0861	4330.3	57.7231	42.7579	0.5345	184.393	67.8781	784.073	0	3.2068	177.98
TCGA-DD-A73C-01A-12R-A33J-07	A73C	a73c	01A	tumor	alive	701	3676.88	15.015	19.2192	168.114	920.721	82.2823	7341.14	25463.7	511.712	26.2583	648.649	45291.3	29326.7	629.622	1170.4	132.733	3.6036	1.8018	20.4204	1.8018	25.2252	474.474	41.4414	11236.6	234.234	960.36	163.964	0	44.4444	336.937	91.2913	6.006	66.6667	1792.19	92.4925	1637.24	3.6036	239.64	215.015	793.994	0	0.6006	383.183
TCGA-DD-A73D-01A-12R-A32O-07	A73D	a73d	01A	tumor	alive	693	6255.55	71.9589	12.8062	97.1567	775.083	131.112	6.0982	25384.4	314.668	116.207	1695.3	14502.2	14793.7	277.505	4446.56	15.2455	1.2196	8.5375	1.2196	0.6098	17.6848	574.452	1.2196	3803.45	345.159	1394.66	250.637	1.2196	44.5169	0	0	725.077	9.1473	366.502	281.128	19.5143	0.6098	1090.36	282.957	2025.83	0	11.5866	185.995
TCGA-DD-A73E-01A-12R-A32O-07	A73E	a73e	01A	tumor	alive	44	4537.05	65.7382	33.4262	44.9471	777.159	722.006	8.9136	26115.3	1105.29	58.6295	829.527	25000	15239	170.663	768.908	32.312	0.5571	0.5571	0.5571	0.5571	22.8412	679.109	1.6713	3125.91	225.07	1647.35	115.32	0	18.9415	27.2981	2.2284	5.571	9.4708	247.911	34.5404	96.9359	2.2284	218.941	38.9972	1742.62	0.5571	16.156	388.301
TCGA-DD-A73F-01A-11R-A32O-07	A73F	a73f	01A	tumor	alive	1085	3569.12	976.722	30.7063	130.672	915.963	538.994	697.099	59489.9	1394.85	351.11	1219.76	31436.1	24599.7	96.6595	947.643	405.062	120.865	190.771	192.078	4.5733	172.478	495.874	339.076	70211	392.649	1204.73	355.409	0.6533	228.011	9.7999	12.4132	36228.9	100.612	5030.61	3716.12	1113.27	3.2666	868.923	7625.62	981.295	0	7.8399	231.277
TCGA-DD-A73G-01A-22R-A32O-07	A73G	a73g	01A	tumor	alive	3478	2920.97	2147.25	118.968	34.2512	374.376	293.677	0	36821.1	1938.44	1420.07	2201.33	63409.3	14117.3	922.737	819.176	361.897	35.7737	118.968	294.509	5.8236	45.7571	3366.89	80.6988	19223.8	36.6057	6069.88	811.98	0	428.453	1396.01	25.7903	11839.4	89.0183	713.81	19.9667	444.26	0	260.399	39.1015	1227.95	1.6639	14.1431	280.366
TCGA-DD-AA3A-01A-11R-A37K-07	AA3A	aa3a	01A	tumor	dead	410	4762.65	823.606	165.37	3.3722	2488.98	279.507	0.6485	374.838	1985.08	710.221	3107.65	32049.9	39564.2	52.5292	9.7276	19.4553	39.559	147.86	798.962	0	81.7121	809.987	59.0143	24688.7	396.887	3854.09	385.214	1.297	230.869	3.8911	14.9157	153753	31.1284	1843.06	49.9351	3272.37	415.694	1612.84	105.058	1603.11	1.9455	34.3709	195.201
TCGA-DD-AAC8-01A-11R-A41C-07	AAC8	aac8	01A	tumor	dead	16	7550.31	45.6109	18.8145	35.0748	1975.52	200.118	1.7104	13128.5	722.932	42.344	2582.72	43633.1	37491.6	144.016	788.891	8.552	17.6742	1045.63	140.824	1.1403	33.638	664.208	10.8326	34835.3	375.72	2562.19	376.29	0.5701	242.308	16.5339	4.5611	158.498	54.1629	558.163	133.982	330.679	0	145.385	261.122	2465.27	0	6.8416	441.855
TCGA-DD-AAC9-01A-11R-A41C-07	AAC9	aac9	01A	tumor	alive	347	4681.11	251.806	46.4396	273.498	732.714	69.1434	1.032	48379.8	1969.04	73.2611	1861.71	60797.7	13917.4	981.93	1134.79	267.286	3591.33	2155.83	2743.03	16.5119	53.6636	776.058	186.791	32177.5	132.095	1781.22	507.74	26.8318	289.99	4.128	19.6078	109981	90.8153	3593.4	291.022	2925.7	66.0475	761.61	329.205	1351.91	1.032	59.8555	281.734
TCGA-DD-AACA-01A-11R-A41C-07	AACA	aaca	01A	tumor	alive	2301	3553.52	133.29	23.5217	27.7948	1162.58	168.572	2.6135	20730.9	434.281	230.613	1160.84	15037.8	20537.5	250.245	460.69	8.7117	9.1473	78.4057	19.6014	0.8712	113.253	751.388	9.5829	17399.5	419.035	2272.46	284.439	0.8712	145.922	0	12.1964	14.81	18.2947	673.854	496.57	177.72	4.7915	18.7303	311.01	1756.72	0	1.7423	361.973
TCGA-DD-AACA-02B-11R-A41C-07	AACA	aaca	02B	tumor	alive	2301	2811.89	44.4061	60.6883	30.2109	710.99	771.185	0.4934	17072.7	676.946	519.674	1194.03	30111.8	11171.6	199.566	2028.97	0.4934	0	143.086	1.9736	0	42.4325	984.335	4.4406	3758.73	329.098	3527.82	1072.16	0.4934	325.151	0.4934	2.9604	10.3614	8.8812	188.972	48.8467	23.6832	1.4802	10.3614	44.4061	2555.82	0.9868	0	901.937
TCGA-DD-AACB-01A-11R-A41C-07	AACB	aacb	01A	tumor	alive	2324	3436.2	442.137	44.5104	47.1118	884.273	294.758	0.9891	6190.9	760.633	373.749	1876.36	57401.6	18580.6	95.7666	686.558	66.271	143.422	306.627	393.67	1.9782	89.0208	1097.92	462.908	147058	217.606	2652.82	660.732	4.9456	341.246	119.683	20.7715	865.48	182.987	1779.43	1331.36	1620.18	13.8477	17.8042	2006.92	1960.44	0.9891	151.335	240.356
TCGA-DD-AACC-01A-11R-A41C-07	AACC	aacc	01A	tumor	dead	1685	3931.84	249.3	56.0224	118.338	789.916	40.1494	23.3427	10364.1	2659.2	374.052	1994.4	54435.1	20577	1573.43	718.833	514.472	1212.89	698.413	4246.5	14.0056	202.614	855.275	1295.99	211408	271.709	2437.91	683.473	87.7684	878.618	13.0719	282.913	89661.1	362.278	9072.83	2900.09	3502.33	957.983	1168.07	4524.74	1313.73	2.8011	75.6303	215.686
TCGA-DD-AACD-01A-11R-A41C-07	AACD	aacd	01A	tumor	dead	381	3283.06	580.705	19.7025	93.535	694.772	262.354	0	56623.9	2412	309.308	1268.22	65729.6	20538.3	1015.47	788.255	85.0318	47.7008	270.65	486.341	3.1109	79.8469	1389.54	119.252	356371	81.9209	1826.11	230.208	0	607.666	70.5142	39.405	104128	129.622	1559.61	886.612	849.281	1.037	4212.19	307.981	1246.44	4.1479	88.1427	388.865
TCGA-DD-AACE-01A-11R-A41C-07	AACE	aace	01A	tumor	alive	2184	5872.24	118.755	18.837	54.2424	1006.55	225.225	174.447	22013.9	488.125	56.5602	1524.16	28903.4	30525	738.411	840.844	9.828	27.846	17.199	66.3391	0	22.113	566.749	14.742	9394.76	239.148	877.15	282.555	0	50.7781	1.638	36.036	1210.48	35.217	1056.51	519.246	187.551	0.819	381.654	1270.27	3353.81	0.819	4.095	348.075
TCGA-DD-AACF-01A-11R-A41C-07	AACF	aacf	01A	tumor	dead	365	6023.82	258.854	50.8693	33.1359	1148.1	640.052	12.2344	32437.2	3136.51	213.265	1750.16	71663.9	28094.7	392.724	2265.72	120.412	3.2196	690.921	1.2878	1.9317	205.409	401.803	27.6883	32141.7	211.848	1949.13	332.26	0	81.7772	2.5757	1.9317	22848	99.1629	6580.17	1125.56	273.02	1.2878	1325.18	180.296	1920.8	3.2196	3.2196	380.554
TCGA-DD-AACG-01A-11R-A41C-07	AACG	aacg	01A	tumor	dead	469	3753.17	257.561	6.8293	12.1171	952.195	165.854	14.6341	15870.2	1205.85	2039.98	1679.02	39162.9	23621.5	230.917	2253.19	359.024	10.7317	1567.8	14.6341	0.9756	413.659	933.659	166.829	38360	74.1463	1959.02	534.634	0	470.244	40.9756	4.878	57716.1	31.2195	2120.98	122.927	127.805	24.3902	383.415	71.2195	1440.98	0.9756	4.878	104.39
TCGA-DD-AACH-01A-11R-A41C-07	AACH	aach	01A	tumor	dead	195	5933.36	557.492	24.2388	14.3523	1419.44	369.825	11.0176	3479.74	2511.65	446.706	672.81	17589.3	32436.7	90.7927	509.68	20.9335	2.938	553.085	177.017	1.469	92.1809	494.325	17.9955	23999.7	726.429	2261.92	369.091	0.3673	215.211	38.5617	4.0398	1651.91	67.9421	4284.02	128.172	155.349	3.6725	1041.17	139.557	1289.8	0	5.8761	569.245
TCGA-DD-AACI-01A-11R-A41C-07	AACI	aaci	01A	tumor	alive	1618	6147.26	568.942	34.8059	21.0308	602.41	48.1928	4.0161	5748.33	1781.79	231.593	4049.53	59538.2	18279.8	602.276	6168.06	81.66	204.819	3453.82	427.041	0	81.66	1285.14	809.906	76776.4	125.837	1871.49	562.249	0	398.929	29.4511	22.7577	126498	132.53	3504.69	543.507	336.011	13.3869	8510.04	1089.69	1619.81	0	30.7898	216.868
TCGA-DD-AACJ-01A-11R-A41C-07	AACJ	aacj	01A	tumor	alive	2102	5266.72	400.141	32.9141	129.169	1160.93	117.08	0.9404	19617.7	1117.2	91.661	2006.35	44975.7	23251.9	365.656	1764.18	4.702	0	112.848	4.2318	0	23.9803	1017.51	10.3444	33373.9	132.597	1562.01	475.373	0	296.697	0	2.8212	2356.18	30.0929	985.541	22.5696	71.0004	0	452.333	20.6888	2170.92	2.351	0	194.193
TCGA-DD-AACK-01A-11R-A41C-07	AACK	aack	01A	tumor	alive	9	2858.87	610.058	29.7525	75.5661	1000.79	219.326	10.2686	10979.2	863.876	90.5714	672.459	53939.7	21413.6	312.996	1935.81	10.7952	1.0532	2512.64	3.6862	0.7899	169.036	634.281	51.8694	14848.1	327.541	3575.04	396.788	0	192.996	0	2.1064	103659	40.0211	1432.07	992.891	137.704	0	724.065	264.613	1547.92	0	2.1064	448.131
TCGA-DD-AACL-01A-11R-A41C-07	AACL	aacl	01A	tumor	dead	107	3794.48	365.746	50.8287	62.0552	1037.57	495.028	155.801	10269.6	1247.51	623.823	2597.79	60658.6	20582.3	214.022	511.956	47.5138	80.663	2604.42	27.6243	2.2099	69.6133	1020.99	337.017	80054.1	171.271	5751.38	539.226	1.105	1044.2	33.1492	2.2099	99600	4696.13	2719.34	1501.66	2016.57	32.0442	748.066	2572.38	2166.85	1.105	32.0442	233.149
TCGA-DD-AACN-01A-11R-A41C-07	AACN	aacn	01A	tumor	alive	1302	3816.62	518.101	18.9911	150.137	631.454	54.5994	17.8042	12644.5	4216.02	43.7033	1356.68	29061.7	19973.9	536.944	364.866	35.6083	886.053	631.454	1867.06	4.1543	72.997	661.721	60.5341	18487.8	281.899	1628.49	154.896	104.451	286.647	74.184	219.585	15769.1	37.3887	2457.57	797.033	2697.92	132.938	1270.03	865.282	2016.62	6.5282	16.0237	522.849
TCGA-DD-AACO-01A-11R-A41C-07	AACO	aaco	01A	tumor	alive	1876	3521.35	280.033	51.0341	2.7611	226.382	45.7998	3.9257	23757	1595.14	1638.33	1423.72	36456.7	14840.5	2858.39	3109.31	52.3427	681.763	35.3313	1241.83	0	71.9712	633.346	249.936	36062.8	65.4283	2194.47	569.226	0	215.913	96.8339	5.2343	8315.94	44.4913	1465.59	401.73	599.323	17.0114	5420.08	44.4913	1012.83	13.0857	96.8339	105.994
TCGA-DD-AACP-01A-11R-A41C-07	AACP	aacp	01A	tumor	alive	415	2870.37	326.475	99.4513	4.2524	1393.69	128.258	2.0576	5301.1	956.104	733.244	2336.08	40405.3	19590.5	76.0837	1183.52	41.1523	218.793	1136.49	233.882	0	15.775	1534.29	57.6132	10583.7	207.819	4893	505.487	0	524.691	55.5556	4.8011	1113.85	78.1893	1338.13	187.929	64.4719	28.8066	269.547	332.647	2251.03	0	0.6859	277.092
TCGA-DD-AACQ-01A-11R-A41C-07	AACQ	aacq	01A	tumor	dead	432	3435.56	1179.35	82.9149	65.3637	443.414	196.73	10.3	17649.5	3711.09	178.303	697.824	38033.2	13792.2	135.378	1239.17	5.665	11.33	255.44	83.4299	0.515	462.469	334.75	22.66	4854.9	258.015	2008.5	162.225	1.545	70.0399	1.545	1.545	72194.2	31.415	679.799	1363.2	68.4949	0	219.39	811.124	1340.03	0.515	0	203.94
TCGA-DD-AACS-01A-11R-A41C-07	AACS	aacs	01A	tumor	alive	1804	6392.94	513.431	12.2794	69.8158	726.784	173.446	37.6055	9201.84	1430.54	126.416	1940.14	24600.9	18116.7	196.907	938.611	0.7675	3.0698	357.636	20.7214	0.7675	211.819	508.826	9.977	13500.4	366.078	1421.34	184.19	1.5349	109.747	0.7675	6.9071	8821.18	15.3492	2275.52	123.561	116.654	0	774.367	80.5833	858.787	0	1.5349	264.774
TCGA-DD-AACT-01A-11R-A41C-07	AACT	aact	01A	tumor	alive	1562	7720.89	719.528	35.7212	137.106	668.497	132.679	197.743	5987.13	2385.67	91.5484	1529.63	80420	41972.4	1226.87	2066.1	28.0667	354.661	1139.25	1238.76	8.9303	1462.02	1388.03	94.4061	90743.4	285.77	1654.66	493.719	130.127	220.706	17.8606	288.321	5365.84	105.888	4993.32	243.67	3883.41	65.0637	572.816	321.491	1525.81	25.5152	7.6546	239.843
TCGA-DD-AACU-01A-11R-A41C-07	AACU	aacu	01A	tumor	alive	1567	3967.72	510.663	19.5965	120.046	888.184	78.3862	1.1527	9500.86	1329.11	57.8329	940.058	47382.7	24826.5	208.323	2642.86	57.6369	142.363	1058.21	789.049	1.1527	1935.45	409.222	65.7061	22791.4	198.847	1520.46	314.121	2.8818	226.513	91.6427	73.1988	6790.2	46.6859	1918.73	941.21	1073.78	19.0202	287.608	879.539	2186.74	0.5764	2.8818	210.951
TCGA-DD-AACV-01A-11R-A41C-07	AACV	aacv	01A	tumor	alive	1531	3100.69	169.868	25.5201	91.1465	960.193	19.1401	133.183	27497.1	624.444	521.128	1618.93	29130.4	15942.9	60.3869	1190.19	191.4	1.595	21.5326	62.2052	2.3925	446.601	629.229	23.9251	4529.02	417.094	1619.73	358.876	0	17.545	3.9875	7.975	33.4951	4.785	449.791	392.371	220.908	0	100.485	26.3176	1863.76	0	0	209.743
TCGA-DD-AACW-01A-11R-A41C-07	AACW	aacw	01A	tumor	alive	1424	3386.22	61.0358	47.6842	3.2425	956.227	544.872	34.3326	22006.6	798.552	240.494	2066.32	22682.4	14820.3	505.287	1789.8	615.444	8.2653	2285.03	53.4063	1.9074	21.6168	801.095	65.4863	16150.3	173.571	3869.42	406.269	0	394.19	97.2758	5.0863	480.657	689.196	1235.97	296.278	1750.96	0	35.6042	94.7326	1323.71	0	0.6358	109.356
TCGA-DD-AACX-01A-11R-A41C-07	AACX	aacx	01A	tumor	alive	170	5197.48	499.59	11.0374	109.526	1319.85	517.017	5.2283	15032.4	421.166	271.841	1022.42	31745.4	17591.4	35.9763	1083.33	0	0.5809	159.752	0.5809	1.1618	27.8841	986.399	25.5604	72720.5	630.877	1951.89	798.763	0	99.9179	0	1.7428	2822.68	20.3321	1045.07	268.384	1632.96	0.5809	53.4445	324.152	1702.09	0	0	108.051
TCGA-DD-AACY-01A-11R-A41C-07	AACY	aacy	01A	tumor	alive	1450	4982.01	782.846	14.5375	123.554	774.85	118.481	70.507	18189.4	5020.53	13.9197	1682.72	92777	24864.3	584.837	506.102	15.9913	37.0707	740.687	463.02	0.7269	31.2557	571.325	65.4189	13242.2	158.459	2730.87	458.659	0	210.067	877.34	12.3569	284734	42.1588	4017.45	260.949	310.376	0.7269	782.846	109.031	1023.44	0	2.9075	896.965
TCGA-DD-AACZ-01A-11R-A41C-07	AACZ	aacz	01A	tumor	dead	171	3424.24	110.931	14.0693	97.381	1533.55	850.108	0.5411	310.065	926.948	206.813	2431.82	30424.8	42482.1	66.2229	242.37	48.7013	36.2554	844.156	10.8225	2.1645	147.186	629.329	244.048	98115.8	541.667	4067.1	1165.04	0	458.333	1.0823	11.9048	11952.9	2805.74	5285.71	867.965	1451.84	0	257.576	2864.18	1153.68	0	0.5411	835.498
TCGA-DD-AAD0-01A-11R-A41C-07	AAD0	aad0	01A	tumor	alive	137	3710.8	412.505	29.6725	118.201	741.812	877.956	0	5122.28	1479.55	147.565	1513.3	28920.8	16055.7	26.8099	2128.98	36.6542	0.5818	13.3817	0	0.5818	12.7999	561.45	73.3085	9334.61	499.196	2171.33	379.342	0	34.327	0	0	222.834	16.8726	1837.95	5847.22	19.7816	0	34.327	257.161	2760.12	0	0.5818	126.835
TCGA-DD-AAD1-01A-11R-A41C-07	AAD1	aad1	01A	tumor	alive	564	2944.87	895.437	41.8251	160.754	1042.46	15.8428	6.3371	4459.44	3524.08	46.3815	769.962	29541.8	26979.1	562.136	690.83	46.8948	3138.78	2769.33	6821.93	3.8023	91.8885	1121.67	204.056	34366.3	446.768	1581.75	223.067	15.2091	291.508	152.091	140.684	42206.6	105.197	2041.19	534.854	5405.58	771.863	1595.69	358.048	1406.21	0	78.5805	274.398
TCGA-DD-AAD2-01A-11R-A41C-07	AAD2	aad2	01A	tumor	alive	658	3329.63	1087.04	35.1852	106.685	1429.63	140.741	14.8148	10096.3	1439.81	161.315	1137.04	55546.3	52225.9	325.185	1148.88	137.963	500.926	875	2093.52	3.7037	37.963	808.333	111.111	41416.7	276.852	1319.44	558.333	0.9259	313.889	95.3704	31.4815	144735	131.482	4040.74	262.037	1719.44	28.7037	1200	425	1008.33	0	15.7407	535.185
TCGA-DD-AAD3-01A-11R-A41C-07	AAD3	aad3	01A	tumor	alive	1295	3747.43	305.604	13.8911	181.077	956.59	55.5643	47.9874	34922.2	1518.55	43.7948	722.968	52909.2	24603.6	307.302	647.148	29.045	246.882	774.744	1355.01	1.8942	387.056	519.021	90.292	25532.4	303.078	1407.42	198.264	0	119.968	12.6283	173.638	25708	79.558	2911.44	2186.58	2291.4	33.4649	429.992	1432.68	2254.14	0.6314	5.6827	441.358
TCGA-DD-AAD5-01A-11R-A41C-07	AAD5	aad5	01A	tumor	alive	1345	4085.07	1164.54	107.998	71.4671	1148.24	21.3958	0.5094	4814.57	4938.87	761.33	2646.97	57431.4	18630.2	79.0474	673.968	11.2073	0	100.357	0.5094	2.5471	65.7157	1091.7	19.3581	42250.1	267.957	2963.32	1123.28	1.0188	799.287	242.995	1.0188	246021	102.904	2036.17	41.2634	93.7341	14.7733	669.893	44.3199	1882.83	11.7168	11.7168	130.413
TCGA-DD-AAD6-01A-11R-A41C-07	AAD6	aad6	01A	tumor	alive	672	2434.58	372.975	36.8876	5.6834	838.852	54.6484	0	9948.73	1196.8	412.568	1389.43	29473.2	27512.7	211.325	1182.51	12.2959	6.831	8799.75	8.1973	0	21.8593	745.95	35.5214	14115.7	289.636	2053.41	536.92	0	949.515	0	0	681.738	31.4228	1412.66	20.4931	46.4511	1.3662	909.895	28.6904	1329.32	0	0	136.621
TCGA-DD-AAD8-01A-11R-A41C-07	AAD8	aad8	01A	tumor	alive	1219	5172.92	512.385	82.0948	24.8077	699.221	87.7565	111.347	43784.9	1444.68	254.664	1280.49	38793.1	13632.5	243.982	2234.26	233.074	1.8872	2209.96	105.685	0.9436	552.961	405.756	43.4065	11202.6	309.507	1492.8	384.997	0	72.6586	5.6617	24.5341	50987.5	23.5905	1783.44	194.386	234.018	0.9436	996.461	282.142	1432.41	0	16.0415	413.305
TCGA-DD-AADA-01A-11R-A41C-07	AADA	aada	01A	tumor	alive	1233	8922.46	1085.95	137.047	34.4139	733.32	185.935	0	9485.87	863.154	57.8962	2831.5	39020.6	23733.9	2019.26	1942.34	157.884	944.099	1014.63	7700.26	5.6101	45.6822	367.061	157.884	23795.6	220.397	1042.68	244.44	24.0433	135.444	347.025	174.714	5447.41	99.3789	2060.51	150.671	2322.58	253.256	142.657	585.053	1744.74	0	3.2058	551.393
TCGA-DD-AADB-01A-11R-A41C-07	AADB	aadb	01A	tumor	alive	1242	2502.22	1127.42	42.455	118.816	954.451	249.489	9.9586	13003.8	1421.98	371.869	1525.76	45785.9	16526.5	141.359	260.092	292.992	264.164	2601.29	211.227	0.5241	31.4481	843.335	261.02	38918.7	260.495	4062.58	355.888	0	410.398	4.7172	1.5724	3242.3	1407.83	2494.36	1054.56	3831.43	14.6758	98.0134	2602.86	1816.13	0	1.5724	290.895
TCGA-DD-AADC-01A-11R-A41C-07	AADC	aadc	01A	tumor	dead	425	5754.13	372.112	30.5281	34.0347	734.323	237.624	0.8251	4840.76	759.076	1163.99	2293.73	25951.3	42491.7	62.2277	534.307	97.3597	57.7558	250.825	257.426	1.6502	124.588	369.637	44.5545	17094.9	363.036	2454.62	698.845	5.7756	412.541	61.0561	18.1518	957.921	46.2046	877.888	472.772	703.795	62.7063	235.149	709.571	842.409	0	2.4752	443.069
TCGA-DD-AADD-01A-11R-A41C-07	AADD	aadd	01A	tumor	alive	1231	4738.55	361.739	24.9275	2.9681	1233.62	201.739	27.8261	4282.9	300.29	366.8	1703.77	31403.5	17413.9	106.087	709.038	262.029	3.4783	9.2754	1.1594	1.7391	13.3333	489.855	50.4348	13950.7	386.667	2220.29	425.507	1.7391	213.333	798.841	0	75.3623	26.087	894.493	217.971	1153.04	0	24.3478	398.841	1056.81	0	1.7391	231.884
TCGA-DD-AADF-01A-11R-A41C-07	AADF	aadf	01A	tumor	dead	115	3579.13	259.851	24.7071	112.307	1325.67	41.7465	190.841	36512	845.154	614.645	2834.5	83831.3	15557	85.9468	2197.26	19.5953	36.6347	74.1214	8.5197	3.4079	520.554	1022.36	245.367	49957.8	248.775	1746.54	525.666	0	113.312	1.7039	0.852	2808.95	9.3717	1617.04	540.149	171.246	0.852	272.63	650.905	1824.07	0	25.5591	153.355
TCGA-DD-AADG-01A-11R-A41C-07	AADG	aadg	01A	tumor	alive	1145	4589.4	48.0024	38.2804	225.119	792.344	240.012	3.6458	57325.2	511.621	54.4129	1048.76	41437	19863.9	673.65	2764.94	17.0135	1.2153	0	21.8745	1.2153	30.3813	1017.77	13.3678	7755.73	306.243	1369.59	366.398	3.6458	27.9508	3.0381	13.9754	179.25	16.4059	595.473	222.391	387.058	3.6458	139.146	147.653	1714.11	0	4.2534	537.749
TCGA-DD-AADI-01A-11R-A41C-07	AADI	aadi	01A	tumor	alive	1085	4703.19	893.324	61.6836	9.9637	587.083	37.0102	0	3235.12	1652.39	143.897	2870.1	44925.3	19125.5	1180.53	1638.37	111.031	4819.3	1996.37	5592.89	6.5312	514.514	747.46	609.579	48389.7	169.811	2524.67	435.414	5.8055	322.206	31.2046	120.464	23482.6	64.5864	4453.56	8808.42	1543.54	307.692	370.827	1690.13	1646.59	6.5312	7.9826	212.627
TCGA-DD-AADJ-01A-11R-A41C-07	AADJ	aadj	01A	tumor	alive	1066	4187.19	295.769	17.2712	1.4681	782.601	154.361	14.0329	35685.5	1433.51	144.161	1230.57	41947.4	11309.4	823.502	2157.3	2.1589	12.9534	726.47	3.2384	1.0795	80.9588	757.774	68.0054	16393.6	130.613	2627.38	275.26	0	314.12	12.9534	1.0795	6451.87	74.4821	1769.22	806.349	1298.58	1.0795	141.408	324.914	1093.48	0	0	612.048
TCGA-DD-AADK-01A-11R-A41C-07	AADK	aadk	01A	tumor	alive	1049	4785.38	1485.47	54.358	125.145	428.772	50.1406	1.4058	15637.8	2177.13	142.348	2036.08	81697.8	31941.4	958.229	3322.05	41.7057	2942.36	734.77	2421.74	6.5604	88.0975	1144.33	142.924	37072.2	275.07	1744.61	274.602	0.4686	439.55	152.296	10.7779	42378.6	109.653	3378.63	679.944	1701.03	223.055	791.471	441.893	1570.29	0.9372	189.784	332.709
TCGA-DD-AADL-01A-11R-A41C-07	AADL	aadl	01A	tumor	alive	636	3401.31	877.275	39.1974	78.9641	1022.4	194.12	140.924	22815.7	885.208	127.181	1057.86	46567.4	21843.2	291.279	1575.21	9.3327	1.8665	172.655	72.3285	0.9333	301.913	591.694	13.5324	6295.85	294.447	2690.15	314.046	0	71.3952	17.7322	1.8665	4592.63	51.7965	1463.37	1087.73	108.259	0	158.19	192.72	1755.48	0	8.8661	142.324
TCGA-DD-AADM-01A-11R-A41C-07	AADM	aadm	01A	tumor	dead	12	5103.21	159.259	24.6197	53.2402	740.9	27.6972	20.0035	44060.9	1923.42	379.944	2696.63	46579.8	27974.2	553.506	1302.74	25.3891	460.851	817.837	1658.76	0.7694	143.872	681.659	85.3997	46655.9	126.176	2158.07	483.932	6.1549	256.199	3.8468	57.7025	44701.8	26.1585	3701.42	522.4	570.101	22.3116	504.705	158.49	1801.09	0	16.1567	153.104
TCGA-DD-AADN-01A-11R-A41C-07	AADN	aadn	01A	tumor	alive	898	1867.28	435.185	69.4444	166.157	611.111	30.8642	0	17101.9	791.667	2108.32	1759.26	68577.2	28449.1	63.0556	409.475	47.8395	135.803	1586.42	49.3827	0	23.1481	3671.3	1199.07	72737.7	120.37	5047.84	2810.19	3.0864	1393.52	0	3.0864	98.7654	538.58	1873.46	192.901	212.963	1.5432	845.679	1978.4	1259.26	1.5432	78.7037	81.7901
TCGA-DD-AADO-01A-11R-A41C-07	AADO	aado	01A	tumor	alive	453	2918.73	1250.88	83.0389	13.8074	560.071	57.4205	0	6698.76	2700.53	1371.66	2141.34	64729.7	20668.7	508.958	2652.16	53.8869	791.519	1882.51	1438.16	0.8834	45.9364	2348.94	812.721	39990.3	38.8693	3337.46	1168.73	0.8834	444.346	7.9505	6.1837	239075	59.1873	2233.22	342.756	640.459	84.8057	472.615	868.375	1614.84	2.6502	75.0883	142.226
TCGA-DD-AADP-01A-11R-A39D-07	AADP	aadp	01A	tumor	alive	458	4669.59	374.324	23.6486	151.216	966.892	158.784	6.0811	29356.8	1301.35	108.466	1429.05	33532.4	29111.5	185.601	1803.86	16.8919	258.108	6501.35	834.46	0.6757	47.973	546.622	58.1081	14018.9	197.973	1789.86	306.081	2.7027	231.081	6.7568	13.5135	112883	118.919	2003.38	766.892	428.378	46.6216	2131.08	509.459	971.622	0	171.622	327.703
TCGA-DD-AADQ-01A-11R-A41C-07	AADQ	aadq	01A	tumor	alive	436	2542.93	190.56	35.2295	32.4912	1811.92	752.631	189.759	14538.6	4300.4	60.4186	1385.16	115720	70309.3	67.993	532.766	17.6148	1.6013	4300.4	0	0	16.8141	895.15	69.6584	152678	142.519	1434.8	465.19	0	178.55	0	7.206	733748	24.0201	1998.47	298.65	413.947	0	4820.84	228.992	2209.85	0.8007	11.2094	332.278
TCGA-DD-AADR-01A-11R-A41C-07	AADR	aadr	01A	tumor	alive	2028	3276.21	174.766	16.1978	130.494	1169.65	51.1509	16.1978	22409.2	626.598	218.585	2290.71	26595.9	17970.2	874.211	2295.84	113.385	5.1151	687.98	12.7877	2.5575	487.639	755.328	93.7766	42443.3	312.873	2648.76	697.357	2.5575	323.956	0.8525	10.2302	3427.11	33.2481	2380.22	1499.57	433.078	2.5575	534.527	173.913	1306.05	0	1.705	323.956
TCGA-DD-AADS-01A-11R-A41C-07	AADS	aads	01A	tumor	alive	474	2218.02	24.8042	65.2742	32.7676	285.901	80.9399	5.2219	192855	748.042	218.198	522.193	43066.6	6851.17	2647.73	1887.64	82.2454	13.0548	43.0809	1.3055	20.8877	108.355	2057.44	490.862	77045.7	26.1097	1157.96	479.112	0	268.93	1.3055	18.2768	604.439	40.47	2163.19	3135.77	629.243	1.3055	306.788	1403.39	2305.48	0	143.603	78.329
TCGA-DD-AADU-01A-11R-A41C-07	AADU	aadu	01A	tumor	alive	554	5453.34	156.568	67.2269	16.6033	727.112	347.634	0.8846	52179.6	805.838	49.5444	2561.7	24112.3	35155.2	1691.34	1409.81	145.069	0	42.4591	5.3074	1.7691	16.8067	781.07	22.1141	51456	107.032	1079.17	173.375	0	213.18	7.9611	3.5383	14.153	46.8819	528.97	176.028	218.487	5.3074	492.702	277.753	1250.77	0.8846	0.8846	147.722
TCGA-DD-AADV-01A-11R-A39D-07	AADV	aadv	01A	tumor	alive	574	4234.14	162.333	17.4083	153.529	1110.65	233.707	256.338	33399.6	748.558	248.791	1136.33	35733.2	22235.2	419.267	1217.39	41.3448	10.0098	32.6406	257.208	2.176	219.78	393.428	38.7335	26958.5	319.008	1652.05	544.446	15.6675	79.2079	15.2323	222.392	3073.44	31.335	2125.56	745.947	1645.52	27.4181	258.949	263.301	1562.83	0	6.5281	340.333
TCGA-DD-AADW-01A-11R-A39D-07	AADW	aadw	01A	tumor	alive	587	4780.04	514.677	51.272	10.771	924.462	73.1898	22.3092	9614.87	1336.59	630.783	1625.44	35024.3	24865.8	322.783	496.587	22.7006	160.861	1383.17	546.38	1.5656	50.0978	543.249	41.8787	8856.75	684.932	3619.57	225.049	0.7828	185.91	5.0881	4.3053	34616.4	20.7436	1583.17	201.957	695.89	7.045	312.72	301.761	1354.6	0	9.7847	852.838
TCGA-DD-AADY-01A-11R-A41C-07	AADY	aady	01A	tumor	alive	555	7752.98	231.832	6.4654	5.6896	1370.67	154.247	86.8216	31879.2	475.671	94.7926	1473.2	38399.2	31214.2	273.858	2614.96	14.7781	7.3891	425.795	179.185	0.9236	26.7854	229.061	10.16	6325.05	261.388	1357.74	308.494	0	96.9816	188.421	43.4108	2.7709	6.4654	479.366	172.72	737.984	0	502.457	2759.82	1049.25	0	1.8473	506.151
TCGA-DD-AAE0-01A-11R-A41C-07	AAE0	aae0	01A	tumor	alive	555	4270.48	737.321	70.2211	22.7828	884.265	40.3121	0	1446.03	1227.57	653.069	2455.14	49068.9	22377.1	234.916	638.258	28.6086	81.9246	1655.4	240.572	2.6008	20.8062	1345.9	80.6242	17505.9	158.648	3540.96	599.48	0	1013	13.0039	10.4031	2860.86	28.6086	1561.77	357.607	647.594	81.9246	140.442	910.273	2115.73	2.6008	28.6086	436.931
TCGA-DD-AAE1-01A-11R-A41C-07	AAE1	aae1	01A	tumor	alive	552	5218.23	391.853	37.8274	9.9612	620.756	762.367	53.3463	28371.5	1290.01	84.0058	2399.61	49128	20937	592.289	2156.35	87.2939	11.6392	3955.38	32.0078	1.9399	32.9777	632.396	48.4966	20793.4	153.249	3147.43	555.771	19.3986	170.708	17.4588	4.8497	404.462	33.9476	2573.23	878.759	1139.67	0	45.5868	612.027	1276.43	0	0	399.612
TCGA-DD-AAE2-01A-11R-A41C-07	AAE2	aae2	01A	tumor	alive	638	2813.69	25.5296	14.1228	131.798	1041.83	392.178	65.182	46423.7	1472.03	153.226	1157.52	43694.2	25970.1	1588.13	844.601	189.028	233.569	4.3455	1430.2	5.4318	637.154	783.27	142.857	50746.9	312.33	1472.57	256.382	43.4546	103.205	5.4318	125.475	5935.9	77.132	3319.93	2882.67	1520.37	8.1477	569.799	5262.36	1118.96	0.5432	2.1727	803.911
TCGA-DD-AAE3-01A-11R-A41C-07	AAE3	aae3	01A	tumor	alive	566	2370.08	0	32.6209	67.0754	781.777	2057.37	8.9989	46676	340.832	14.0495	1283.46	37858.3	21617.5	4261.7	5371.98	1597.3	4.4994	23.622	125.984	4.4994	470.191	761.53	10.1237	17797.5	104.612	1314.96	870.641	2.2497	142.857	0	37.1204	31.4961	43.8695	1391.45	73.1159	724.409	0	1498.31	151.856	2623.17	1.1249	0	1357.71
TCGA-DD-AAE4-01A-11R-A41C-07	AAE4	aae4	01A	tumor	alive	608	3683.93	194.14	37.881	128.026	613.199	346.848	7.1027	110358	906.777	869.216	2129.62	54127.3	10845.8	1601.98	1676.38	510.21	2275.23	4.7351	5946.14	17.7567	1211.01	968.334	735.129	105780	194.14	1954.42	1245.34	1.1838	387.097	1.1838	88.7837	24625	65.108	3848.48	2134.36	2008.88	24.8594	1061.85	2420.83	1358.98	0	17.7567	446.286
TCGA-DD-AAE6-01A-11R-A41C-07	AAE6	aae6	01A	tumor	alive	141	5095.41	666.151	41.4412	19.7866	800.371	101.438	6.8038	34764.2	1069.43	576.651	1806.71	33160.4	15653.6	268.904	998.664	4.3297	1.8556	129.89	5.5667	0	9.2779	530.076	1.237	2282.36	155.868	3273.85	526.365	2.4741	157.105	2247.1	2.4741	85.9749	2.4741	182.465	8.0408	358.744	0.6185	193.598	6.8038	1550.02	0	0.6185	97.1084
TCGA-DD-AAE7-01A-11R-A41C-07	AAE7	aae7	01A	tumor	alive	644	3545.93	54.4883	46.1055	268.334	808.942	11.1771	48.8998	41352.4	2636.4	35.0681	888.578	35234.4	12697.2	1145.6	1274.98	43.3112	607.754	76.8425	2386.31	12.5742	231.925	565.84	113.168	30654.6	180.231	1525.67	307.37	97.7995	190.011	12.5742	203.982	25718.5	78.2396	2154.38	331.121	2003.49	167.656	3054.14	962.627	1201.54	2.7943	50.2969	343.695
TCGA-DD-AAE9-01A-11R-A41C-07	AAE9	aae9	01A	tumor	alive	722	5861.23	953.837	22.6565	53.0954	843.954	515.435	7.9298	31375.8	583.404	92.9595	2623.62	78970.3	17859	100.674	752.093	3.3985	2.2656	237.893	1.1328	0	12.4611	777.117	16.9924	62073.1	326.253	1600.68	240.159	1.1328	139.337	216.369	2.2656	4909.66	23.7893	555.083	359.105	181.252	2.2656	167.658	376.097	1753.61	0	1.1328	107.618
TCGA-DD-AAEA-01A-11R-A41C-07	AAEA	aaea	01A	tumor	alive	575	4197.25	273.958	90.458	23.5708	1170.78	58.1516	49.1058	47384.5	1545.54	435.671	1611.44	52514.7	14058.5	292.128	1561.38	175.747	211.93	113.719	199.007	0	12.9226	859.351	157.655	50783.1	245.529	2203.3	414.814	1.2923	144.733	3.8768	2.5845	2130.93	69.7819	2417.81	1007.96	200.3	1.2923	112.426	1493.85	1925.46	0	3.8768	184.793
TCGA-DD-AAEB-01A-11R-A41C-07	AAEB	aaeb	01A	tumor	alive	478	4336.12	56.2437	100.435	22.1493	565.115	273.184	6.6957	138562	1153	153.813	1307	36212.9	10169.4	4467.53	1866.73	14.7305	1.3391	2.6783	220.958	6.6957	26.7827	1199.87	66.9568	14868.4	152.661	1894.88	320.054	17.4088	139.27	1.3391	13.3914	1458.32	42.8524	603.951	259.792	237.027	0	1305.66	228.992	1029.8	10.7131	0	532.976
TCGA-DD-AAED-01A-12R-A41C-07	AAED	aaed	01A	tumor	alive	763	5903.5	879.849	74.7398	14.3709	570.482	140.965	0	14622.5	1307.47	94.9574	2057.71	37741.7	17539.3	261.693	2436.38	2.8382	17.0293	2661.31	73.7938	0	11.3529	450.331	38.789	11611.2	6.6225	1459.79	417.219	0.9461	296.121	243.141	0	2093.66	43.5194	606.433	262.062	56.7644	0.9461	89.877	207.19	1675.5	0	0.9461	120.151
TCGA-DD-AAEE-01A-11R-A41C-07	AAEE	aaee	01A	tumor	alive	810	3915.04	44.6297	13.4427	20.82	961.419	188.735	0.5377	16483.9	779.675	177.024	1480.31	23723.1	43448.3	700.132	5017.08	19.8951	29.5739	154.859	55.3838	1.6131	82.8068	511.897	26.3476	49250.2	480.71	1893.27	407.044	1.0754	252.184	1.6131	23.1214	511.359	13.9804	1035.62	355.424	355.962	4.3017	65.6002	163.463	1158.76	0	0	330.69
TCGA-DD-AAEG-01A-11R-A39D-07	AAEG	aaeg	01A	tumor	alive	719	7929.49	600.618	12.352	64.6166	1262.48	118.888	152.856	9145.14	1755.53	98.6052	3141.02	80493.1	36228	277.499	1310.96	8.7494	132.27	200.72	676.788	0.5147	350.489	402.47	12.8667	70155.9	254.246	1098.82	379.825	0	135.358	921.256	18.0134	803.912	13.3814	3104.99	115.286	911.992	3.6027	1372.11	72.0535	942.357	0.5147	13.3814	226.969
TCGA-DD-AAEH-01A-11R-A41C-07	AAEH	aaeh	01A	tumor	alive	784	4251.61	154.032	73.3871	71.7339	879.032	79.8387	6.4516	36809.7	808.064	133	1626.61	30705.6	14611.3	2210.81	1100	61.2903	154.839	241.935	3036.29	6.4516	71.7742	719.355	453.226	68182.3	326.613	1117.74	232.258	4.8387	288.71	63.7097	217.742	58053.2	52.4194	3000	2408.06	2229.84	9.6774	306.452	8970.97	2400.81	6.4516	1.6129	412.097
TCGA-DD-AAEI-01A-11R-A41C-07	AAEI	aaei	01A	tumor	alive	1531	3224.98	103.838	3.7622	44.8006	720.843	100.828	9.7818	24621.5	1562.83	262.31	918.736	56002.3	20060.2	468.39	914.485	39.8796	2.2573	360.421	3.7622	2.2573	74.4921	914.974	40.6321	37546.3	266.366	2980.44	568.096	0	185.854	0	0.7524	4094.81	93.3032	2586.16	1862.3	91.7983	0.7524	409.33	638.826	2678.71	0	0.7524	289.692
TCGA-DD-AAEK-01A-11R-A41C-07	AAEK	aaek	01A	tumor	alive	1067	3751.21	569.458	21.8602	41.4688	914.849	84.1617	4.372	20123.4	1419.82	156.191	794.618	41253.5	28295.8	617.244	692.29	439.39	1087.54	151.928	1697.44	1.093	173.788	374.902	248.113	39601.9	333.368	1267.89	404.414	0	220.788	92.9058	49.1854	4471.5	95.0918	2904.13	451.413	801.176	110.394	267.787	2435.23	1720.4	0	12.0231	261.229
TCGA-DD-AAVP-01A-11R-A41C-07	AAVP	aavp	01A	tumor	alive	2752	5490.17	195.415	8.7336	21.8341	954.149	674.673	0	26010.9	1270.74	133.1	1987.99	48949.8	20465.1	1086.97	1797.61	2.1834	27.2926	3.2751	109.17	4.3668	41.4847	645.197	29.476	86665.9	147.38	1663.76	156.113	12.0087	478.166	1503.28	8.7336	115.721	63.3188	1005.46	806.769	834.061	2314.41	29.476	473.799	1489.08	1.0917	1.0917	716.157
TCGA-DD-AAVQ-01A-11R-A41C-07	AAVQ	aavq	01A	tumor	alive	2728	5222.93	1835.25	165.323	55.8986	750	62.212	15.553	9042.05	1712.56	417.575	2417.63	99161.9	11540.3	1152.81	481.832	394.585	6081.22	1437.21	6959.1	10.3687	154.378	603.111	686.636	102211	274.77	2752.88	395.737	0	611.751	599.078	57.6037	494.816	206.221	6091.59	1391.13	1577.77	1658.41	49.5392	3150.92	1760.37	2.8802	42.6267	252.304
TCGA-DD-AAVR-01A-11R-A41C-07	AAVR	aavr	01A	tumor	alive	2513	5626.97	274.906	71.9101	71.8202	871.161	89.8876	3.7453	16664.4	1755.06	91.9326	3281.65	40048.7	31563.3	2299.35	773.843	280.899	2761.05	1668.16	3170.79	3.7453	210.487	417.978	276.404	84492.9	317.603	563.296	545.318	0	286.891	846.442	117.603	188489	161.798	4223.97	131.835	2184.27	265.918	1813.48	444.195	1119.85	15.7303	6.7416	626.966
TCGA-DD-AAVS-01A-11R-A41C-07	AAVS	aavs	01A	tumor	alive	1823	4334.57	612.453	34.3866	3.5223	1021.84	104.089	4.6468	9508.83	860.13	141.385	1754.18	41239.3	18108.7	482.375	2522.82	25.5576	34.3866	4569.7	691.914	0.9294	39.0335	188.197	83.6431	14073.9	164.034	2169.14	296.468	0	210.966	143.123	18.1227	508.829	67.3792	1436.34	1518.59	1359.67	0.4647	44.6097	168.216	2369.42	0.4647	4.1822	424.257
TCGA-DD-AAVU-01A-11R-A41C-07	AAVU	aavu	01A	tumor	alive	2202	2737.23	407.155	23.6032	75.8104	969.943	160.797	0	33412.5	758.252	271.193	1454.55	56247.8	18838.3	221.818	2503.44	33.9296	11.064	194.726	79.6607	1.4752	49.4191	2147.89	7.376	22119.9	67.1215	1417.67	513.369	2.9504	402.729	2.9504	4.4256	17385.9	24.3408	624.009	61.2207	135.718	0	317.168	28.0288	1890.47	0.7376	0	112.853
TCGA-DD-AAVV-01A-11R-A41C-07	AAVV	aavv	01A	tumor	alive	2455	6168.01	1141.13	32.2581	47.7823	949.597	40.9946	48.3871	5176.08	2597.45	145.806	3478.49	65987.2	33728.5	500.531	499.671	246.64	765.457	1538.98	1136.42	2.6882	91.3978	667.339	191.532	70266.8	298.387	1637.77	321.237	0	396.505	121.64	30.914	101612	156.586	11050.4	741.263	1383.06	34.9462	647.85	2631.05	1294.35	0.672	61.1559	601.479
TCGA-DD-AAVW-01A-11R-A41C-07	AAVW	aavw	01A	tumor	alive	2317	4418.79	1046.63	26.0426	59.3982	1016.36	23.2272	2.8154	8741.86	461.728	80.7672	1399.96	40851	26861.9	767.538	1284.47	168.221	486.363	6070.03	1672.36	3.5193	89.3894	253.387	137.955	29419	421.608	1208.52	335.034	0	189.337	239.31	95.7241	1980.64	376.562	2169.98	186.521	2497.98	74.6085	260.426	101.355	1153.62	0	7.7424	600.387
TCGA-DD-AAVX-01A-11R-A41C-07	AAVX	aavx	01A	tumor	alive	1718	2809.63	36.6972	12.6147	112.122	1138.76	708.716	11.4679	42088.3	1770.64	27.2133	1239.68	27954.1	17595.2	1782.52	881.273	198.394	88.3028	246.56	1730.5	3.4404	363.532	388.762	61.9266	121662	248.853	1482.8	337.156	19.4954	213.303	1.1468	13.7615	4047.02	45.8716	3720.18	4285.55	702.982	5.7339	3380.73	426.606	1253.44	1.1468	1.1468	454.128
TCGA-DD-AAVY-01A-11R-A41C-07	AAVY	aavy	01A	tumor	alive	1970	5723	326.504	33.6707	84.1564	1238.67	788.711	5.1016	23095.1	807.077	17.0802	1653.95	35480.8	31105.6	391.876	1413.57	52.0366	1.0203	1.0203	1.0203	1.0203	9.1829	425.476	1.0203	5547.51	260.183	1390.7	214.268	0	49.9959	14.2845	0	113.256	25.5081	626.48	318.341	115.297	3.061	163.252	446.902	3159.95	0	0	242.837
TCGA-DD-AAVZ-01A-11R-A41C-07	AAVZ	aavz	01A	tumor	alive	1900	5656.87	811.346	17.0882	4.9556	1119.62	15.7211	97.7444	17258.4	753.93	111.586	2086.12	38705.4	21825	476.22	2655.08	39.6446	215.311	827.751	1559.13	2.7341	49.8975	131.237	50.581	12941.9	205.742	1676.69	293.917	0	186.603	88.175	87.4915	23926.9	71.0868	3166.1	92.9597	1489.41	22.5564	341.764	66.9856	994.532	2.7341	2.0506	282.297
TCGA-DD-AAW0-01A-11R-A41C-07	AAW0	aaw0	01A	tumor	alive	2015	3061.79	842.164	17.0479	172.803	882.51	84.1027	5.1144	23302.1	2082.11	66.5832	1446.23	29995.1	31146.4	524.983	1236.92	119.903	293.791	1276.88	1038.78	5.6826	389.827	555.192	128.995	47317.4	276.175	1051.85	197.187	14.7748	167.637	108.538	264.242	33324.6	226.168	3907.37	397.215	3631.76	266.515	473.93	393.237	1242.79	0	9.0922	119.903
TCGA-DD-AAW1-01A-11R-A41C-07	AAW1	aaw1	01A	tumor	alive	1989	5311.75	24.5803	11.3909	201.007	904.676	577.338	1.7986	44533.6	1398.08	14.9221	997.602	27341.7	17273.4	681.625	629.346	185.252	2.9976	76.7386	73.741	2.3981	10.7914	335.132	7.1942	27051.6	316.547	1482.01	193.645	0.5995	77.3381	0	5.3957	215.228	18.5851	1323.14	920.863	304.556	1.199	432.854	442.446	1232.61	1.199	0.5995	444.245
TCGA-DD-AAW2-01A-11R-A41C-07	AAW2	aaw2	01A	tumor	alive	1855	5055.28	110.553	23.1156	30	1312.56	1314.57	5.0251	35960.8	592.965	36.3819	1812.06	15053.3	26294.5	624.472	540.111	7.0352	1.005	11.0553	3.0151	3.0151	40.201	519.598	13.0653	7070.35	328.643	1838.19	206.03	0	74.3719	1.005	48.2412	92.4623	35.1759	608.04	551.759	256.281	1.005	617.085	344.724	2729.65	0	0	719.598
TCGA-DD-AAW3-01A-11R-A41C-07	AAW3	aaw3	01A	tumor	alive	1633	4190.83	160.703	20.0879	118.443	960.87	110.483	0	24795.1	3681.94	22.7328	1519.98	36905.6	16027.6	626.441	800.536	51.8937	0	2.511	55.2417	2.511	28.4578	880.519	10.0439	6752.88	470.391	1590.29	283.741	0	88.7215	8.37	136.43	37.6648	12.5549	475.413	314.71	574.179	1.674	1365.98	129.734	2956.27	0	0.837	269.512
TCGA-ED-A459-01A-11R-A266-07	A459	a459	01A	tumor	alive	910	5273.89	617.006	18.231	92.061	1215.21	790.77	95.7129	25025.5	3978.92	418.841	2574.56	57824.2	23213.8	94.4994	1071.9	0.5697	0	721.835	19.3705	0	165.219	1135.45	7.9761	143851	291.696	2405.36	211.936	0	161.231	17.0916	6.2669	345747	85.4579	4691.64	99.7009	237.573	15.9521	1097.85	68.936	1541.09	0	0	463.752
TCGA-ED-A4XI-01A-11R-A266-07	A4XI	a4xi	01A	tumor	alive	819	4276.32	560.526	53.2895	255.191	721.053	86.8421	17.1053	21655.3	884.211	51.9539	948.026	21877	18363.2	670.02	1034.84	11.8421	519.737	223.026	3086.84	3.9474	273.026	310.526	97.3684	40557.2	298.684	1146.71	215.132	36.8421	198.684	1175	328.947	25009.9	230.921	3516.45	616.447	7850	405.263	778.947	1099.34	875.658	0	19.0789	238.158
TCGA-ED-A5KG-01A-11R-A27V-07	A5KG	a5kg	01A	tumor	alive	854	3009.08	389.813	98.8401	37.5744	1183.06	375.693	16.1372	4969.74	1129.1	177.322	1538.07	24558.7	13987.4	138.835	273.53	498.235	29037.3	1913.26	76361.1	1.0086	186.082	356.026	1676.75	92499.7	1353.5	2441.25	567.827	0	609.682	3.53	16.1372	2877.96	182.047	8172.47	2196.17	3823	2929.9	114.977	10592.5	2059	123.046	19.1629	1093.8
TCGA-ED-A627-01A-12R-A311-07	A627	a627	01A	tumor	alive	423	2557.35	92.219	29.9712	442.847	839.193	28.8184	157.925	18848.4	2449.57	36.6974	629.395	24247.8	14436.3	1249.84	502.329	268.588	1107.2	836.311	3531.41	9.7983	389.625	667.435	268.588	81145.8	376.945	1502.59	237.464	103.746	434.006	104.323	988.473	39224.2	419.02	5718.16	2177.52	12747.6	982.709	2868.59	1726.8	1516.43	0.5764	118.732	380.98
TCGA-ED-A66X-01A-11R-A311-07	A66X	a66x	01A	tumor	alive	406	4101.58	1573.96	50.789	12.7811	1200.2	117.85	21.2032	315.582	770.71	212.87	2028.6	37967	16915.2	232.392	1314.45	357.988	87.7712	2587.28	1386.59	1.9724	75.4438	441.815	62.6233	31015.8	321.006	1992.6	261.834	0	328.896	247.041	7.8895	626.233	377.219	3964.5	94.1815	1455.13	13.3136	53.7475	190.335	1261.34	0	70.0197	449.211
TCGA-ED-A66Y-01A-11R-A311-07	A66Y	a66y	01A	tumor	dead	296	2064.29	944.317	44.7761	81.6016	1086.11	87.8301	0	5134.9	674.512	324.529	1886.91	37654.4	22504	147.732	1006.99	20.0918	82.0896	384.041	150.402	2.2962	97.0149	2680.25	23.5362	2923.08	563.146	2743.4	273.823	0	90.7003	2.8703	14.3513	357.061	10.333	330.08	6.3146	708.955	2.8703	15.4994	33.2951	1031.57	0	0	330.654
TCGA-ED-A7PX-01A-51R-A352-07	A7PX	a7px	01A	tumor	alive	6	2678.68	439.711	42.6055	27.5406	1385.77	416.769	12.0169	1511.4	1540.35	183.111	1597.16	76025.1	47395.9	86.8497	18.0254	27.8574	13.1094	194.456	1336.61	1.0924	31.1348	659.293	91.7657	16853.2	537.485	5622.83	424.962	1.0924	154.035	1.0924	16.933	101259	73.194	2728.94	163.867	2100.23	231.053	174.792	137.102	1392.33	1.0924	110.337	448.996
TCGA-ED-A7PY-01A-11R-A33R-07	A7PY	a7py	01A	tumor	alive	390	6645.11	343.865	94.0485	2.8802	809.209	117.561	1.9593	17548.9	1063.92	174.323	2871.42	26665.7	13034.5	1361.15	2577.46	0.9797	46.0446	2406.07	593.681	0.9797	39.1869	241.979	30.3698	7654.18	106.784	1353.91	121.479	0	141.073	75.4347	37.2275	548.616	16.6544	1033.55	2112.17	398.726	2.939	192.016	273.328	1058.05	0.9797	2.939	187.117
TCGA-ED-A7PZ-01A-11R-A33R-07	A7PZ	a7pz	01A	tumor	alive	6	5506.54	267.511	65.5016	5.763	1498.83	692.445	1.1009	92961.6	974.818	420.867	1646.9	37888	23351	223.801	761.117	6.6052	0.5504	89.7207	0.5504	0	30.2738	853.172	9.3574	10775.8	106.234	3174.9	454.108	0	177.24	546.58	3.853	46.2364	17.6139	477.226	28.6225	52.2912	0	63.2998	34.6773	2526.49	0	30.2738	304.94
TCGA-ED-A7XO-01A-11R-A352-07	A7XO	a7xo	01A	tumor	alive	427	3033.38	69.704	43.67	478.48	823.851	141.088	52.9078	24957.4	3838.76	235.7	1697.25	63555.7	18633.6	1962.68	970.246	21.835	361.117	94.8982	1551.96	15.9563	660.928	1020.37	86.5001	27612	244.384	1896.28	501.365	686.122	140.248	182.238	412.345	9991.18	200.714	2604.24	223.389	3581.78	256.981	2367.42	180.559	2432.92	33.5923	107.495	376.233
TCGA-ED-A7XP-01A-11R-A352-07	A7XP	a7xp	01A	tumor	alive	400	7609.8	299.135	12.1037	66.317	1211.53	96.83	12.1037	6564.84	491.643	97.1412	4078.39	40054.8	79302.6	687.308	2192.37	253.026	65.7061	881.268	254.179	2.8818	249.568	522.19	48.415	29960.8	402.305	1239.77	493.948	25.3602	265.706	97.9827	112.392	17712.4	51.8732	5465.71	123.343	1247.84	10.3746	89.9135	259.366	1097.41	0.5764	17.2911	357.925
TCGA-ED-A82E-01A-11R-A352-07	A82E	a82e	01A	tumor	alive	408	3606.64	42.0168	152.061	0.9804	1176.47	376.551	0.8003	42.0168	925.17	36.5266	1486.99	20362.1	20121.2	27.611	0.4002	10.4042	2.8011	583.033	158.063	0	61.6246	124.45	31.6126	48119.6	484.594	2161.66	515.006	0.4002	71.2285	1.2005	83.6335	432663	117.647	4960.38	53.2213	1863.95	263.705	504.602	65.6263	1158.06	1.2005	5.6022	334.934
TCGA-ED-A8O5-01A-11R-A36F-07	A8O5	a8o5	01A	tumor	alive	406	3078.38	322.703	84.8649	4.5784	1177.3	778.378	25.4054	26700.5	413.514	129.703	1845.95	33617.8	32116.2	463.054	1906.09	15.6757	20	1157.3	121.622	1.0811	38.9189	726.486	35.1351	8017.84	222.162	1657.84	188.649	0.5405	114.595	11.8919	5.4054	45.4054	30.2703	353.514	85.4054	2829.19	9.7297	3.2432	130.811	2754.05	0	0.5405	1247.57
TCGA-ED-A8O6-01A-11R-A36F-07	A8O6	a8o6	01A	tumor	dead	56	3627.06	2282.62	81.8355	38.4627	748.21	200.497	2.3382	1415.75	1155.63	389.25	1719.13	32136.8	19478	119.205	2520.58	59.0384	36.2414	2608.21	91.1881	1.1691	26.8888	837.644	69.5601	16318	240.245	3948.56	365.921	0	625.457	866.287	2.9227	5224.02	659.36	1522.72	180.038	419.699	8.7681	316.82	239.076	1726.73	1.1691	207.511	432.559
TCGA-ED-A97K-01A-21R-A38B-07	A97K	a97k	01A	tumor	alive	6	3305.82	782.657	85.8369	148.89	1188.07	35.6553	58.105	4589.85	1824.58	139.602	696.82	17865.5	15147.8	189.391	94.447	108.287	35.2151	358.754	584.131	5.2823	95.9613	174.315	58.5452	26491	503.136	2056.12	555.519	42.2582	1262.9	17.6076	112.248	67911.5	260.152	5100.03	134.258	2498.51	600.858	904.589	237.262	1621.66	0.4402	40.4974	212.171
TCGA-EP-A12J-01A-11R-A131-07	A12J	a12j	01A	tumor	alive	570	4592.82	194.582	19.288	124.538	1124.38	1314.42	10.7786	39432.1	991.065	40.2666	900.298	17618.5	16337.5	612.481	940.593	15.317	1.1346	0	75.4503	2.2692	26.0956	400.511	15.8843	33419.9	352.291	1494.26	256.418	0.5673	61.8352	0.5673	3.4038	22.1245	28.9321	1880.02	3389.02	204.794	0	138.42	189.477	1230.46	0	0	285.917
TCGA-EP-A12J-11A-11R-A131-07	A12J	a12j	11A	normal	alive	570	2883.54	51.5118	10.0784	600.392	871.221	3.3595	19.037	57032.5	741.321	9.5521	657.335	45972	23117.6	1926.63	1465.59	81.7469	464.726	69.4289	1814.11	29.1153	584.547	815.23	72.7884	39862.3	184.77	1021.28	192.609	662.934	143.337	304.591	676.372	525.196	172.452	3325.87	5393.06	8510.64	742.441	684.211	633.819	937.29	26.8757	21.2766	148.936
TCGA-EP-A26S-01A-11R-A16W-07	A26S	a26s	01A	tumor	alive	608	2834.75	49.3229	66.4979	69.1666	1067.05	104.811	2.2019	66561.3	499.835	27.6913	1296.93	17664.2	18017.8	598.538	374.634	69.1402	9.248	3.5231	55.0479	0.8808	85.8747	543.873	15.4134	6722.01	223.274	1784.43	231.642	0.4404	111.417	0	67.3786	32.148	33.9095	631.95	103.93	457.998	0	55.4883	108.334	1073.65	0	0.4404	279.203
TCGA-EP-A26S-11A-12R-A16W-07	A26S	a26s	11A	normal	alive	608	3388.3	46.3526	14.4377	1252.11	577.508	28.1155	429.331	99661.9	785.714	0	1071.43	18936.2	18083.6	2744.06	566.436	120.821	325.228	9.1185	556.231	39.5137	517.477	649.696	53.1915	18824.5	163.374	1477.2	212.766	1169.45	126.14	156.535	865.501	7553.19	645.137	2274.32	92.7052	4865.5	706.687	2441.49	231.003	599.544	15.1976	130.699	197.568
TCGA-EP-A2KA-01A-11R-A180-07	A2KA	a2ka	01A	tumor	dead	627	2285.88	346.382	64.6501	46.8268	924.674	137.604	0.5931	9259.79	1482.8	439.733	1692.76	48075.3	13244.4	139.531	1194.34	43.8909	172.005	4790.63	99.6441	0	32.6216	1322.66	381.376	123078	441.874	4813.76	525.504	0.5931	437.722	0.5931	2.3725	1838.08	228.944	10698.7	1297.75	131.673	8.3037	4963.82	2112.69	1055.16	0	5.9312	220.641
TCGA-EP-A2KB-01A-11R-A180-07	A2KB	a2kb	01A	tumor	dead	596	3893.17	38.0173	123.677	1.7613	1933.11	148.219	125.602	11042.3	738.691	295.375	1688.16	14885.5	16799.3	185.601	1517.09	266.121	12.0308	636.189	19.2493	0.9625	10.5871	897.016	36.5736	10158.8	178.056	3835.9	383.061	0	263.234	55.8229	0.4812	573.629	29.3551	1212.22	152.55	76.9971	0	370.549	217.517	1959.58	0	0	442.252
TCGA-EP-A2KC-01A-11R-A213-07	A2KC	a2kc	01A	tumor	dead	19	4728.05	198.608	63.7045	89.4379	1122.06	54.6039	3.7473	9820.13	1470.02	152.157	1263.92	43880.6	24073.9	350.985	2961.5	154.176	132.762	542.291	257.495	0	31.0493	681.477	29.4433	20481.3	338.865	1430.41	414.882	0	209.315	0.5353	35.3319	8936.83	36.4026	2120.45	493.576	827.088	9.1006	1467.34	554.604	1672.38	0	8.03	308.887
TCGA-EP-A3JL-01A-11R-A213-07	A3JL	a3jl	01A	tumor	alive	303	4665.16	579.186	42.9864	66.6591	785.068	32.4284	19.6078	13368.8	2478.13	163.575	2868.02	74812.2	20129.7	717.232	658.876	148.567	2828.05	1072.4	1941.93	3.0166	122.172	1544.49	173.454	79736	305.43	2838.61	431.373	1.5083	431.373	0	15.083	189157	99.5475	4573.91	1914.78	1347.66	49.7738	1015.84	2088.99	1245.1	0	72.3982	280.543
TCGA-EP-A3RK-01A-11R-A22L-07	A3RK	a3rk	01A	tumor	alive	363	5783.6	1063.78	38.7244	56.4579	1049.54	72.3235	13.6674	11046.7	1797.84	273.536	2866.74	65821.2	20489.7	322.813	1486.32	313.212	265.945	719.248	343.394	9.1116	92.2551	992.027	294.419	137010	511.959	3191.34	601.367	0	374.146	4.5558	5.1253	66385.5	122.437	3676.54	1087.7	607.062	13.6674	624.715	1117.31	1425.4	0	2.2779	343.964
TCGA-EP-A3RK-11A-11R-A22L-07	A3RK	a3rk	11A	normal	alive	363	3165.58	35.9477	21.7865	1138.62	468.41	4.3573	212.418	70851.9	1177.56	38.3551	782.135	31618.7	16872.5	2920.63	737.288	16.3399	50.1089	15.2505	124.183	20.6972	617.647	409.586	14.1612	17192.8	152.505	1336.6	204.793	898.693	80.61	213.508	798.475	3160.13	177.56	1855.12	50.1089	8918.3	1093.68	1727.67	120.915	783.224	11.9826	138.344	187.364
TCGA-ES-A2HS-01A-11R-A180-07	A2HS	a2hs	01A	tumor	dead	688	1987.96	118.659	71.3672	384.566	421.324	45.5718	0.8598	135024	2370.59	638.057	625.967	52362.9	6573.52	1438.68	2421.61	12.8977	17.1969	14.6174	273.431	6.8788	30.0946	2073.95	12.0378	12886.5	55.8899	1667.24	321.582	0.8598	181.427	46.4316	118.659	129213	30.9544	422.184	13.7575	1018.92	10.3181	1858.13	24.0757	1321.58	3.4394	29.2347	277.73
TCGA-ES-A2HT-01A-12R-A180-07	A2HT	a2ht	01A	tumor	dead	438	4719.33	206.897	28.0674	124.114	971.131	17.6423	16.0385	65290.3	2821.97	65.7658	1724.94	79929.4	23048.1	1590.89	4792.05	44.9078	2166	1749	3325.58	9.6231	512.43	1156.38	152.366	24631.9	93.0233	1173.22	440.257	4.0096	176.423	14.4346	55.3328	428992	15.2366	4226.14	197.274	1300.72	21.652	484.363	178.027	1032.88	0	14.4346	276.664
TCGA-ES-A2HT-11A-11R-A180-07	A2HT	a2ht	11A	normal	dead	438	2865.33	250.64	46.843	482.623	817.623	3.0418	4.2585	38622.9	1756.31	41.1731	678.311	35515.5	16418.8	2111.16	3012.14	60.835	2263.67	731.237	3648.28	25.5507	458.696	400.903	215.356	45770.4	270.108	1301.26	404.553	722.112	240.298	142.354	618.084	9833.37	131.404	4747.57	19780.5	7521.64	1092.6	758.004	3035.06	1609.69	0	73.6104	64.4851
TCGA-FV-A23B-01A-11R-A16W-07	A23B	a23b	01A	tumor	dead	1852	3541.34	105.528	26.9529	52.8552	1279.12	170.397	419.37	9465.97	1984.01	290.557	788.945	25954.3	21982.6	408.456	782.732	66.2403	69.4381	3896.76	21.471	2.741	74.0064	396.071	71.2654	21530.4	458.657	3129.74	331.202	0.4568	259.022	22.8415	1.8273	2064.87	67.6108	4464.6	830.973	359.068	3.6546	3200.09	1142.99	1422.57	0.9137	2.741	509.365
TCGA-FV-A23B-11A-11R-A16W-07	A23B	a23b	11A	normal	dead	1852	3012.92	90.4393	46.5116	543.715	702.196	20.0258	69.7674	45974.2	1590.44	11.4858	847.545	25715.1	16076.9	1716.16	689.205	320.413	2689.92	322.351	3786.18	27.7778	605.297	447.674	239.664	46173.8	259.044	1374.03	285.53	337.209	264.212	429.587	806.847	22763.6	347.545	4179.59	895.349	14380.5	1529.07	2844.96	2863.7	1220.93	40.6977	21.3178	160.207
TCGA-FV-A2QQ-01A-11R-A22L-07	A2QQ	a2qq	01A	tumor	alive	729	3887.91	505.949	26.9255	70.2442	792.736	21.2899	9.3926	27971.8	1830.31	86.4371	1394.49	41497.8	15223.5	553.143	2118.88	137.758	504.07	18364.4	1102.69	1.8785	123.356	743.269	140.889	94298.1	205.385	2077.02	276.143	0	401.378	13.7758	70.7577	23939.3	57.608	3311.83	247.339	1268	52.5986	2890.42	446.462	1373.2	0.6262	2.5047	172.198
TCGA-FV-A2QR-01A-11R-A213-07	A2QR	a2qr	01A	tumor	dead	581	7320.23	186.476	23.235	218.791	815.609	169.794	134.048	5672.33	1195.11	130.003	2095.92	57220.7	24421.2	202.157	1211.28	25.6181	16.6816	561.811	304.438	0.5958	878.761	411.081	28.0012	7342.27	334.823	1500.74	387.25	1.7873	63.7474	578.493	5.3619	25182.6	87.5782	4338.4	2207.92	629.133	2.9789	53.0235	1554.36	1681.26	0	14.2985	563.003
TCGA-FV-A2QR-11A-11R-A213-07	A2QR	a2qr	11A	normal	dead	581	2509.6	52.8121	18.5185	665.11	652.949	27.4348	125.514	37012.3	3337.45	7.3114	556.241	26635.1	14278.5	1372.78	575.268	706.447	1600.14	1618.66	3678.33	31.5501	480.11	475.309	182.442	60231.1	241.427	1448.56	294.239	320.302	374.486	384.774	962.277	15527.4	390.947	6874.49	1039.09	15184.5	1396.43	4105.62	1283.26	1759.26	24.0055	79.561	97.3937
TCGA-FV-A3I0-01A-11R-A22L-07	A3I0	a3i0	01A	tumor	alive	848	4000.59	697.592	271.873	8.6847	1025.84	98.0622	2.3488	2480.92	2139.75	88.2267	1151.5	33848.5	28930.7	128.544	122.02	1.7616	0.5872	563.711	109.219	0	42.2783	540.223	23.488	25735.2	382.267	3741.63	423.958	0	647.093	0	19.9648	109244	160.305	703.465	46.3887	2267.18	22.9008	126.835	89.8415	1496.77	0.5872	12.3312	419.847
TCGA-FV-A3I0-11A-11R-A22L-07	A3I0	a3i0	11A	normal	alive	848	2915.32	91.8919	9.009	1122.3	452.252	13.5135	1124.32	95069.4	5406.31	0	626.126	25193.7	13336.9	1359.22	402.495	8.1081	74.7748	84.6847	472.072	18.9189	472.973	375.676	3.6036	10268.5	83.7838	1013.51	93.6937	492.793	152.252	452.252	501.802	75270.3	254.054	1757.66	71.1712	5161.26	546.847	3824.32	126.126	912.613	9.9099	15.3153	203.604
TCGA-FV-A3I1-01A-11R-A22L-07	A3I1	a3i1	01A	tumor	dead	247	3980.31	820.895	17.8927	50.2026	787.279	38.4964	15.1817	5945.26	1895.54	131.338	1330.02	52136.6	38583.2	157.862	595.377	51.5093	150.732	172.421	498.285	0	54.7625	355.143	73.7396	48397	261.342	1523.59	474.97	0	166.999	24.9413	3.2532	83290.5	114.947	2076.1	1273.09	532.443	18.4349	239.112	1284.48	1505.7	0	4.3376	246.702
TCGA-FV-A3I1-11A-11R-A22L-07	A3I1	a3i1	11A	normal	dead	247	3364.81	60.1852	41.6667	976.731	474.074	11.1111	1046.3	63863	1802.78	0	819.444	16625.9	14196.3	2347.41	362.843	24.0741	433.333	8.3333	680.556	50.9259	650	373.148	38.8889	22079.6	166.667	1039.81	152.778	1429.63	103.704	411.111	856.481	36167.6	222.222	2123.15	122.222	9191.67	2057.41	2361.11	342.593	840.741	1.8519	147.222	140.741
TCGA-FV-A3R2-01A-11R-A22L-07	A3R2	a3r2	01A	tumor	dead	194	2339.78	1645.01	15.642	57.4321	886.813	272.431	11.7315	37983.1	1498.15	123.628	913.317	29797.1	33663.3	357.145	960.791	2.1725	2.1725	316.315	13.035	0	25.201	880.73	23.8975	19642	305.019	1770.15	189.007	0	180.752	9.1245	1.738	97755.4	55.1814	2959.37	612.209	69.9544	0	337.171	182.924	1222.25	2.1725	0	326.743
TCGA-FV-A3R2-11A-11R-A22L-07	A3R2	a3r2	11A	normal	dead	194	3194.17	89.0869	54.262	1188.23	427.617	14.5778	193.561	97116.8	2742.26	6.9002	840.656	22069.2	12179.8	4052.98	464.709	170.075	262.401	119.862	587.973	50.2126	407.37	583.114	91.5165	44805.8	197.611	1395.42	241.344	1543.63	343.389	207.329	783.964	16329.6	379.834	3339.95	287.508	5843.29	971.857	3012.76	387.123	911.116	51.8324	46.9731	166.835
TCGA-FV-A3R3-01A-11R-A22L-07	A3R3	a3r3	01A	tumor	dead	366	4175.53	461.657	17.1833	20.7517	871.191	89.9257	2.8639	20381.6	374.022	28.3409	938.779	34234.8	30320.4	2043.29	613.099	225.101	352.83	78.4702	855.726	4.0094	83.0524	360.849	56.132	32167.1	429.582	1124.36	185.006	0	182.143	1366.64	798.449	30204.7	88.2074	2941.2	44.1037	4805.59	18.3288	533.254	93.3624	646.091	0	4.0094	1997.84
TCGA-FV-A495-01A-11R-A266-07	A495	a495	01A	tumor	alive	1	2864.57	346.457	48.0315	237.921	656.693	111.811	0.7874	42674	1936.22	1312.28	1519.68	39464.6	11207.1	891.087	968.244	157.48	2136.22	125.197	6618.11	7.0866	528.346	1574.02	326.772	112242	166.929	2539.37	540.945	0.7874	366.142	44.0945	352.756	18989	103.937	4861.42	948.032	4932.28	349.606	1462.2	405.512	1692.91	7.0866	22.8346	97.6378
TCGA-FV-A496-01A-11R-A266-07	A496	a496	01A	tumor	alive	10	5539.9	655.084	58.5586	667.767	1279.28	19.305	422.136	16049.5	870.656	69.6589	1335.91	44364.2	25509	188.423	1622.29	14.8005	11.583	99.0991	106.178	0	268.34	628.057	1.9305	2399.61	189.833	1494.21	414.414	0	52.1236	521.236	4.5045	11021.2	37.323	1805.66	40.5405	285.714	0.6435	217.503	170.528	1072.07	0	1.287	198.842
TCGA-FV-A4ZP-01A-12R-A266-07	A4ZP	a4zp	01A	tumor	dead	2486	906.618	605.621	69.8096	17.951	175.884	20.8522	0	30214	3542.16	6294.87	1567.54	93955.6	6358.11	121.487	1538.53	80.689	41.7044	1616.5	132.366	0	12.6927	5893.93	668.178	37655.5	39.8912	4183.14	1343.61	0	1009.07	72.5295	19.039	9883.95	76.1559	1098.82	353.581	87.0354	9.0662	425.204	95.1949	1375.34	10.8794	47.1442	130.553
TCGA-FV-A4ZQ-01A-11R-A266-07	A4ZQ	a4zq	01A	tumor	alive	12	2244.39	337.859	53.2637	9.389	1503.39	191.123	2.611	4118.54	792.167	418.627	951.958	44970.8	36195.8	30.7258	344.867	72.5849	36.0313	277.807	23.4987	0.5222	48.564	821.41	433.943	110187	593.212	2416.19	457.441	0	339.948	66.3185	4.6997	339.426	154.569	5168.15	5110.7	642.298	31.8538	106.527	6723.76	1880.94	14.0992	128.459	136.815
TCGA-G3-A25S-01A-11R-A16W-07	A25S	a25s	01A	tumor	dead	416	5014.86	340.25	17.0714	193.23	1120.24	34.7314	1.1773	54757.3	1196.17	686.558	6583.08	37208.5	42339.4	222.923	4872.68	41.7954	7.064	5378.07	11.1847	1.766	20.6034	1191.46	55.3348	17281.5	155.997	2379.4	943.635	2.3547	107.726	17.0714	3.532	115976	58.8668	2113.91	61.2215	117.145	4.7093	861.221	93.5982	2440.03	0	1.766	124.209
TCGA-G3-A25T-01A-11R-A16W-07	A25T	a25t	01A	tumor	alive	1553	1660.45	46.4007	136.6	82.7016	786.21	22.1162	2.1683	3621.42	1332.61	644.05	1451	28472.7	17346.1	102.498	50.3382	106.245	35.1258	177.797	530.789	2.6019	75.889	420.642	54.6401	19566.8	382.047	4737.64	456.201	9.1067	220.728	13.8768	86.2966	42565.5	87.1639	704.683	78.0572	1776.24	217.259	149.61	57.242	1279.27	6.0711	62.0121	334.345
TCGA-G3-A25U-01A-11R-A16W-07	A25U	a25u	01A	tumor	alive	1636	1119.26	81.1394	14.3864	119.269	801.611	40.8574	2575.74	25748.2	1946.19	381.142	654.87	25407.6	15002.7	491.319	1300.99	23.0183	0	73.083	4.6037	0.5755	165.156	483.959	4.0282	5584.23	532.298	1861.6	201.41	0	39.1311	1607.83	25.3201	622.644	46.0365	1752.84	117.393	161.128	0	1855.27	177.241	1043.88	1.1509	0	290.03
TCGA-G3-A25V-01A-11R-A16W-07	A25V	a25v	01A	tumor	alive	860	2609.31	302.294	58.0297	287.314	822.537	40.4858	78.9474	35876.5	2504.72	60.2294	558.705	45271.3	19603.2	933.367	1493.07	157.895	881.242	1540.49	1989.2	2.6991	157.895	1020.24	163.968	40290.1	211.201	1524.97	396.761	31.0391	388.664	33.7382	130.229	378743	262.483	2784.08	983.806	3608.64	109.987	4421.05	2051.28	999.325	2.0243	14.17	205.803
TCGA-G3-A25X-01A-11R-A16W-07	A25X	a25x	01A	tumor	alive	1779	4173.06	404.171	70.4622	58.4949	720.97	235.626	0	12895.7	4236.19	2054.08	2715.9	109908	9359.08	269.301	1204.21	72.717	6.2007	2581.17	1624.01	12.4014	297.632	1699.55	545.096	63906.4	160.654	5681.51	695.603	0	657.272	28.7486	32.1308	420992	178.129	5031	301.578	221.533	15.7835	1607.1	598.647	2377.11	9.5829	113.867	975.761
TCGA-G3-A25Y-01A-11R-A16W-07	A25Y	a25y	01A	tumor	dead	452	4164.2	510.661	85.9949	8.4438	1023.45	41.4049	18.0483	11705.6	1971.16	180.614	1709.63	34543	20712	580.271	715.495	35.0349	743.165	2438.29	2101.39	0	167.389	609.75	99.0887	30031	340.795	3199.5	201.009	0.7078	331.593	59.8071	13.0939	76434.6	96.2576	4116.78	1100.95	1520.66	25.48	819.605	450.146	1867.47	0	6.7239	1169.25
TCGA-G3-A25Z-01A-11R-A16W-07	A25Z	a25z	01A	tumor	alive	655	3943.81	282.896	24.8344	173.56	772.566	45.8896	16.7362	16230.4	3431.47	102.577	1416.1	64637.4	18643.6	378.309	795.149	10.7976	170.601	3099.98	189.497	0	486.43	685.645	46.4295	31193.1	127.951	1762.7	481.571	0	128.491	0	9.7178	59672.2	49.6688	3035.73	31.8528	690.504	1.0798	1513.28	69.6443	1792.4	0	6.4785	293.154
TCGA-G3-A3CG-01A-11R-A213-07	A3CG	a3cg	01A	tumor	alive	673	5322.09	515.337	18.4049	107.692	1158.74	25.3067	476.994	22746.9	2396.47	37.6994	851.227	48342.8	26342	602.224	606.12	95.092	894.939	3241.56	475.46	0	407.209	629.601	55.9816	34086.7	269.939	1182.52	239.264	0	60.5828	0	8.4356	239430	67.4847	3182.52	765.337	524.54	9.9693	3405.67	1297.55	1184.82	3.8344	5.3681	454.755
TCGA-G3-A3CH-01A-11R-A22L-07	A3CH	a3ch	01A	tumor	alive	780	3344.32	348.631	32.9615	79.6083	727.688	122.972	13.9452	19627.3	1797.03	155.001	987.576	23206.8	15723.3	1353.77	784.876	73.5294	429.133	335.953	3507.86	3.1694	58.9503	364.478	58.3164	50225	392.368	1230.35	231.364	3.8032	173.048	1190.42	100.786	8292.98	46.9067	3163.03	516.607	2431.54	44.3712	773.96	164.807	1081.39	1.2677	15.213	335.32
TCGA-G3-A3CH-11A-11R-A22L-07	A3CH	a3ch	11A	normal	alive	780	3183.51	65.6028	23.0496	824.176	555.851	32.8014	115.248	65232.3	1007.98	5.4167	869.681	29982.3	18086	3164.89	1700.2	54.078	518.617	8.8652	1096.63	33.6879	515.071	554.965	148.05	47168.4	292.553	926.418	167.553	1049.65	232.269	366.135	970.745	3545.21	243.794	4368.79	1217.2	6866.13	1382.98	558.511	2336.88	762.411	19.5035	143.617	133.865
TCGA-G3-A3CI-01A-11R-A213-07	A3CI	a3ci	01A	tumor	alive	180	3131.39	39.2336	67.5182	139.097	717.153	67.5182	1255.47	95687	666.058	23.3303	532.847	46365.9	15552.9	2382.14	316.414	49.2701	153.285	177.92	897.81	4.562	311.131	487.226	43.7956	26958	240.876	1180.66	188.869	0	132.299	13.6861	77.5547	322833	241.788	1580.29	197.993	2675.18	9.1241	813.869	296.533	804.745	1533.76	2.7372	290.146
TCGA-G3-A3CJ-01A-11R-A213-07	A3CJ	a3cj	01A	tumor	alive	594	6130.53	15.2672	9.9237	173.672	564.885	495.42	0	93478.6	2526.72	92.2977	1958.02	21661.1	9840.46	1385.07	1344.2	54.1985	45.8015	10.687	149.618	1.5267	34.3511	837.405	27.4809	20369.5	183.206	1735.88	479.389	2.2901	138.168	1.5267	26.7176	76322.1	20.6107	1406.87	58.0153	230.534	3.8168	429.771	82.4427	916.794	0.7634	0	612.214
TCGA-G3-A3CK-01A-11R-A213-07	A3CK	a3ck	01A	tumor	alive	585	4305	31.2052	7.4717	106.748	1263.15	42.1929	13.6248	27472	924.289	61.9489	845.617	29244.5	20319	196.443	800.132	25.4916	35.6003	49.6646	113.394	0.4395	161.3	467.199	104.603	27885.1	243.488	1314.13	247.444	0	126.579	0.4395	4.3951	6257.3	52.7412	2565.42	1020.54	399.075	3.9556	422.369	1142.73	1022.74	0	1.758	229.864
TCGA-G3-A5SI-01A-31R-A27V-07	A5SI	a5si	01A	tumor	dead	768	6565.46	91.8304	16.546	13.0383	1106.1	39.7104	34.7466	10577	1545.4	415.504	3096.59	86330.5	36404.6	188.07	1091.66	5.7911	0.8273	71.1479	16.546	0.8273	370.631	411.169	0.8273	5470.11	717.27	2129.47	229.162	0	43.0196	622.958	1.6546	690.796	12.4095	1270.73	47.1562	186.143	0.8273	260.6	35.5739	1548.71	0	0	323.475
TCGA-G3-A5SJ-01A-11R-A27V-07	A5SJ	a5sj	01A	tumor	alive	698	2285.71	431.089	62.3033	165.425	966.016	378.855	3.1466	6960.98	2825.05	236.023	1724.35	45076.8	23914.4	54.6633	1497.94	200.755	128.383	5696.04	41.5356	2.5173	142.857	884.204	235.368	42157.3	468.219	2383.26	971.68	0	475.771	50.9755	20.1385	14104.5	254.877	3579.61	1618.63	186.91	117.684	2576.46	4974.2	2027.06	1.888	1.2587	473.883
TCGA-G3-A5SK-01A-11R-A27V-07	A5SK	a5sk	01A	tumor	alive	744	5465.26	46.3158	24.2105	283.81	731.579	195.79	346.316	74942.1	2671.58	12.3789	1041.05	51991.6	24658.9	1795.44	1156.97	22.1053	1.0526	149.474	132.632	26.3158	453.684	357.895	46.3158	31301.1	397.895	1004.21	173.684	652.632	178.947	11.5789	550.526	39649.5	102.105	3363.16	1447.37	3256.84	540	7001.05	1406.32	685.263	2.1053	0	80
TCGA-G3-A5SL-01A-11R-A27V-07	A5SL	a5sl	01A	tumor	alive	621	4741.72	133.071	18.5289	104.436	854.576	226.839	19.6519	41289.7	576.642	79.1241	1422.8	27379.6	21727.1	953.38	2056.68	30.8815	10.6682	34.8119	266.143	0	52.2179	419.989	20.2134	9722.07	417.743	1113.98	229.646	0.5615	63.4475	1.123	23.0208	1857.38	30.8815	1137.56	932.061	371.14	2.8074	2431.22	606.401	2275.13	0	2.2459	435.149
TCGA-G3-A5SM-01A-12R-A28V-07	A5SM	a5sm	01A	tumor	alive	520	4847.83	221.532	12.94	97.3188	1017.6	34.6791	245.859	14235	1701.35	116.04	1517.08	43162.5	29029	520.45	657.635	89.0269	866.977	603.52	538.82	1.5528	357.143	525.88	71.9462	103504	310.041	1418.22	442.029	3.6232	249.482	253.106	16.0455	368545	93.1677	7002.07	383.023	1039.34	42.4431	1173.4	869.565	1239.65	0	10.8696	372.671
TCGA-G3-A6UC-01A-21R-A33J-07	A6UC	a6uc	01A	tumor	alive	671	4336.12	22.5776	79.3267	127.545	995.245	52.4777	319.137	49266.2	1214.92	39.2911	961.684	23405.6	15051.9	566.783	456.458	62.2409	0	1.2204	1.2204	1.8306	14.6449	531.489	3.051	7481.12	328.901	1050.16	172.078	0	30.5103	0.6102	2.4408	230.047	28.6797	654.75	563.22	150.721	15.2551	2778.88	522.336	3045.54	0.6102	0	241.641
TCGA-G3-A7M5-01A-11R-A33R-07	A7M5	a7m5	01A	tumor	alive	447	3081.67	87.2604	34.4449	174.375	713.392	57.4081	58.1736	85930	1652.59	37.7746	822.85	29090.6	16168.4	898.897	2331.33	8.4199	4.5927	1.5309	1.5309	2.2963	156.916	1271.4	24.4941	12632.1	78.8405	1700.05	479.932	0	80.3714	626.131	1.5309	4136.45	61.2353	1415.3	1288.24	156.916	1.5309	4881.99	127.063	1062.43	5.3581	65.828	430.944
TCGA-G3-A7M6-01A-11R-A33R-07	A7M6	a7m6	01A	tumor	alive	632	3100.03	669.514	102.513	140.411	846.727	28.6083	19.0722	20952.8	1337.84	253.692	1629.88	24820.9	8788.32	374.562	292.973	23.4429	552.697	2130.53	1509.88	1.5894	116.42	713.619	75.8915	16259.9	295.619	3028.91	455.747	3.1787	739.048	116.023	65.1634	51607	167.677	1190.03	218.536	2529.45	112.844	581.305	443.826	1359.69	1.9867	19.4696	458.13
TCGA-G3-A7M7-01A-12R-A352-07	A7M7	a7m7	01A	tumor	alive	361	3129.4	364.901	40.6313	135.404	743.085	35.9431	51.5706	20453.2	2663.7	48.3591	1035.32	62650.4	19048.3	385.365	864.393	7.0323	56.2588	343.022	130.489	0	56.2588	978.278	33.599	15736.1	121.894	1479.92	390.686	0	185.967	35.9431	10.9392	238354	39.0686	506.329	53.1333	804.813	4.6882	993.905	73.449	1158.77	0	7.8137	225.816
TCGA-G3-A7M8-01A-11R-A33R-07	A7M8	a7m8	01A	tumor	alive	430	2954.27	93.75	32.0122	76.2195	655.488	89.1768	64.7866	70372	548.018	16.5244	884.146	62759.1	21660.8	1922.04	860.358	509.146	0	146.341	196.646	12.9573	375.762	519.817	2.2866	16086.9	134.909	916.159	258.384	0	151.677	0.7622	96.0366	23665.4	73.1707	1958.08	18.2927	1680.64	3.0488	1012.2	43.4451	1054.88	0	27.439	487.043
TCGA-G3-A7M9-01A-23R-A352-07	A7M9	a7m9	01A	tumor	dead	56	3180.7	233.356	118.835	120.781	786.352	249.828	49.8088	262.771	1811.16	1049.87	2794.78	48549.1	10649.7	151.67	161.157	123.149	17.2566	1884.11	169.036	0.3922	50.201	1320.91	236.494	5860.97	336.896	7523.48	399.647	0.7844	472.988	370.625	3.1376	2068.83	1420.92	553.78	167.86	241.592	12.9424	259.241	106.285	3283.85	3.1376	47.0634	243.161
TCGA-G3-AAUZ-01A-11R-A38B-07	AAUZ	aauz	01A	tumor	alive	480	2858.06	340.465	60.7315	178.845	384.633	29.4456	0	84535.5	4080.98	1070.12	1509.09	40507.9	8988.27	1923.5	1765.55	169.312	690.131	35.8868	3827.93	11.0421	484.932	1198.99	214.401	44610.1	262.25	1727.17	555.786	29.4456	206.119	52.45	108.581	17804.5	69.9333	2799.17	634.921	1846.79	50.6096	5003.91	612.836	1401.43	6.4412	14.7228	286.174
TCGA-G3-AAV0-01A-11R-A37K-07	AAV0	aav0	01A	tumor	alive	476	3159.27	864.811	36.1174	380.196	600.953	37.1206	72.2348	73409.6	2002.51	55.9117	1133.68	132646	13321.3	3434.09	3515.18	15.0489	99.3228	470.529	966.14	11.0359	508.653	1485.83	80.2608	17219	120.391	1736.64	282.92	116.378	125.408	202.659	183.597	1460.75	29.0946	1320.29	352.144	1367.44	17.0554	85.2772	454.477	1410.58	7.0228	6.0196	352.144
TCGA-G3-AAV1-01A-11R-A38B-07	AAV1	aav1	01A	tumor	dead	359	3564.21	176.249	12.8963	33.6969	1792.58	343.901	16.1204	16060.7	365.932	111.134	1643.74	16870	46507.3	403.487	655.03	51.0478	0.5373	1684.04	1.0747	1.0747	75.2284	406.233	9.1349	16715.2	348.737	1788.82	387.426	0	320.795	5.9108	9.6722	116.067	19.8818	1002.15	167.114	1346.59	5.9108	210.102	120.903	1321.87	0	16.1204	736.163
TCGA-G3-AAV2-01A-11R-A37K-07	AAV2	aav2	01A	tumor	alive	372	5121.89	98.7675	30.5861	153.912	895.279	1164.82	3.186	80368.1	1487.88	18.9952	2030.15	35797.2	15303.2	856.977	625.568	99.4047	1.2744	62.4465	4.4605	1.9116	110.874	648.042	5.7349	20248	106.414	1710.27	303.312	0	223.661	0	7.0093	41.4186	40.7814	674.805	184.154	304.586	0	198.172	57.9861	1364.27	5.0977	0.6372	384.237
TCGA-G3-AAV3-01A-11R-A37K-07	AAV3	aav3	01A	tumor	alive	412	4436.21	28.3505	42.5258	82.1972	1111.47	314.433	4.5103	17468.4	1149.48	218.119	1519.33	63268	22210.7	250.052	760.818	322.165	123.067	78.6082	253.222	2.5773	65.7216	661.727	310.567	61311.9	376.289	2012.89	282.216	0	208.763	3.866	3.866	2447.81	108.892	2690.08	2034.79	498.711	2.5773	312.5	5456.83	1701.03	0.6443	47.6804	298.969
TCGA-G3-AAV4-01A-11R-A38B-07	AAV4	aav4	01A	tumor	dead	27	2955.77	44.2319	25.7023	81.7155	1166.17	550.508	15.5409	17873.3	300.658	88.5057	1004.18	21780.6	17613.9	587.537	682.481	16.1387	0.5977	1.1955	0.5977	1.7932	33.4728	606.097	14.3455	11004.8	297.669	1687.39	196.653	2.3909	68.1411	0	1.1955	3.5864	25.1046	528.99	190.675	332.935	3.5864	294.082	90.8548	1609.09	0	0	392.708
TCGA-G3-AAV5-01A-11R-A37K-07	AAV5	aav5	01A	tumor	alive	354	4621.24	71.8082	16.0624	116.806	1276.01	70.8634	1.4173	14373.4	297.626	148.161	2405.57	45938.3	22857.7	593.386	6473.42	17.0072	29.7626	31.6523	146.923	1.8897	20.3142	1330.34	30.7075	16714.8	194.638	2057.4	900.909	1.4173	676.036	0	3.7794	102.043	41.1007	770.048	42.518	265.974	5.6691	152.12	76.5324	1915.67	3.307	0	161.096
TCGA-G3-AAV6-01A-21R-A37K-07	AAV6	aav6	01A	tumor	dead	65	2315.95	208.829	74.1197	38.3717	708.255	305.891	0	16536.3	695.902	1272.85	2254.18	48316.1	9409.67	207.759	1038.94	24.7066	100.003	1855.35	158.828	1.7648	16.471	2020.64	64.7077	12389.2	305.891	8396.71	732.962	1.7648	652.371	2.353	11.765	53.5309	292.361	503.543	31.1773	2886.55	16.471	141.18	50.0014	1071.21	0.5883	39.4129	308.832
TCGA-G3-AAV7-01A-11R-A38B-07	AAV7	aav7	01A	tumor	alive	361	5268.88	1452.49	20.3908	28.7747	958.84	357.55	153.168	2667.4	2890.75	772.028	3585.93	42997.5	18323.2	79.2632	445.41	9.4841	8.0615	493.172	61.1723	1.8968	36.9879	756.355	63.5433	24036.4	725.058	4135.53	448.597	0	550.551	358.498	2.8452	10015.2	106.222	10088.2	352.808	587.539	0.4742	181.62	161.703	1447.74	0.4742	6.1647	275.512
TCGA-GJ-A3OU-01A-31R-A38B-07	A3OU	a3ou	01A	tumor	alive	879	3054.36	743.399	34.5125	53.9845	1026.4	99.396	88.352	2095.6	1517.17	196.19	1695.25	36626.1	22558.1	783.192	321.919	3045.38	1182.4	1111.99	2315.79	37.9638	177.394	973.943	327.869	169184	550.82	2126.66	587.403	0.6903	824.849	8.9733	10.3538	45157.5	526.661	18766.5	843.486	1760.83	80.7593	806.903	2917	1145.82	0	36.5833	511.475
TCGA-GJ-A6C0-01A-12R-A311-07	A6C0	a6c0	01A	tumor	dead	31	4347.76	1366.14	29.205	184.04	957.274	404.002	1950.24	39818.8	2432.13	486.063	1511.09	47840.5	28898.9	85.8518	1242.86	286.101	37.3175	1571.12	15.1433	1.0817	345.592	648.459	252.028	47095.2	558.139	4249.86	458.086	0.5408	382.91	122.228	2.7042	28150.9	142.239	11195.8	930.233	260.141	21.0925	730.124	1172.53	1261.76	0	2.1633	378.583
TCGA-GJ-A9DB-01A-11R-A37K-07	A9DB	a9db	01A	tumor	dead	67	2644.54	791.189	61.557	61.5932	1016.9	160.531	230.537	20756.2	1379	113.603	740.495	41213	29584.8	247.321	628.159	18.7085	91.732	251.66	199.759	1.207	432.71	542.547	29.5715	34586.6	434.52	1707.3	321.062	3.0175	142.426	101.992	4.828	45049.5	91.1285	2025.35	847.918	483.404	9.656	713.337	251.66	1289.08	0	42.245	243.211
TCGA-HP-A5MZ-01A-21R-A27V-07	A5MZ	a5mz	01A	tumor	dead	91	3790.79	225.848	63.3397	100.237	1017.91	28.7908	11.5163	10908.5	2436.98	71.4715	1721.69	40612.9	28328.9	972.15	1472.83	397.313	4022.39	2548.94	3218.17	3.199	245.042	849.008	162.508	135029	458.093	1458.73	428.663	0	336.532	3.199	11.5163	164779	170.185	5056.3	1324.38	2168.91	110.045	2917.47	952.655	980.166	6.398	58.8612	631.478
TCGA-HP-A5N0-01A-11R-A28V-07	A5N0	a5n0	01A	tumor	dead	1147	3846.96	180.51	106.606	212.95	750.817	814.258	816.874	23090.3	964.683	22.1321	1014.39	54495.1	17088.3	3185.59	2829.97	32.0471	16.3506	64.7482	733.159	1.9621	631.131	356.442	20.2747	23763.2	259.647	1550.69	281.23	0.654	141.269	128.842	392.413	2750.82	77.8286	2521.91	354.48	2941.14	5.8862	161.543	328.973	1177.24	0	19.6207	865.925
TCGA-K7-A5RF-01A-11R-A28V-07	A5RF	a5rf	01A	tumor	alive	631	2789.81	103.468	30.6572	1023.51	751.868	28.3579	266.718	71281.1	1324.39	23.5141	616.976	31257.3	14237.2	1887.16	802.192	70.5116	1267.68	354.091	1760.49	28.3579	282.046	689.787	111.132	38723.9	167.082	1245.45	179.345	1417.9	281.28	340.295	601.648	4282.81	313.47	4029.89	832.343	8705.88	1686.15	1875.46	630.772	1043.88	0	1137.38	131.06
TCGA-K7-A5RG-01A-11R-A28V-07	A5RG	a5rg	01A	tumor	alive	519	4250.55	44.7286	37.3851	202.173	1456.02	63.4212	83.4489	13401.2	1500.75	262.383	1152.26	25299	20518.4	539.801	350.479	799.107	255.688	285.729	208.956	2.0028	249.012	619.525	1009.4	113541	465.311	2146.97	513.378	1.3352	347.147	0	28.7064	1307.14	542.084	6799.42	3733.17	1238.38	16.0222	125.507	14784.5	1694.35	0	11.3491	363.837
TCGA-K7-A6G5-01A-11R-A311-07	A6G5	a6g5	01A	tumor	alive	512	4721.29	513.183	21.943	204.778	750.31	39.639	23.3587	18951.7	1365.42	85.9246	1205.45	79979.5	18781.1	431.088	4949.26	9.2019	365.245	421.164	2490.89	0.7078	51.6723	1508.41	92.727	59539.9	217.307	1330.74	686.604	21.2352	225.801	16.2803	106.884	403880	122.456	3144.22	1717.93	1990.44	67.2447	1627.32	1766.77	1276.94	0	9.2019	323.483
TCGA-K7-AAU7-01A-11R-A38B-07	AAU7	aau7	01A	tumor	alive	359	2334.84	215.902	67.8733	104.518	1117	117.001	13.5747	3234.65	2830.64	338.164	1188.75	36678.7	52555.9	108.675	557.46	159.018	53.0058	3166.13	817.712	7.1105	140.918	762.12	138.979	18920.5	377.505	3175.18	557.854	0.6464	490.627	78.2159	30.3814	127701	517.13	2320.62	271.493	347.123	561.732	1857.79	404.654	1539.11	14.8675	22.6244	349.063
TCGA-KR-A7K0-01A-12R-A33R-07	A7K0	a7k0	01A	tumor	dead	65	4651.02	130.064	36.1676	102.25	1199.79	96.6788	3.4777	22924.7	1853.59	97.1309	1279.08	33994.8	19832.4	495.726	1520.33	38.9497	31.9944	429.143	182.229	0.6955	83.4637	512.606	32.69	34905.9	323.422	1311.08	328.291	20.1704	216.31	17.3883	69.5531	39339.9	66.771	1880.02	481.308	1229	63.9889	1969.74	401.322	1153.89	1.3911	26.4302	329.682
TCGA-KR-A7K2-01A-12R-A33R-07	A7K2	a7k2	01A	tumor	alive	829	3795.62	428.007	182.491	68.7162	823.09	20.6948	4.7034	15067.7	1308.48	166.048	1775.05	72356.6	23913.8	684.162	441.9	14.1101	281.262	1658.41	326.414	2.822	337.702	729.963	187.194	29145.8	179.669	2029.97	385.676	0.9407	206.008	220.118	86.542	1022.51	31.9829	4298.88	828.734	1709.2	17.8728	1758.12	140.16	1014.99	0	18.8135	330.177
TCGA-KR-A7K7-01A-11R-A33J-07	A7K7	a7k7	01A	tumor	alive	951	3697.37	321.33	51.9391	72.8809	845.568	49.169	2.7701	15407.2	1434.21	1182.01	2298.48	49105.3	19858.7	318.816	894.017	55.4017	40.1662	8004.16	13.8504	2.0776	20.7756	1952.91	361.496	101674	116.344	4644.04	506.925	0.6925	549.861	0.6925	0.6925	144645	55.4017	2182.13	1371.19	259.695	4.8476	3478.53	1135.73	1506.93	0	18.0055	261.08
TCGA-KR-A7K8-01A-11R-A33J-07	A7K8	a7k8	01A	tumor	alive	906	3565.5	222.707	226.346	177.387	652.838	703.785	94.6143	7170.31	673.945	238.734	1462.15	59505.1	7634.64	233.399	419.636	43.6681	118.632	286.026	357.351	2.1834	118.632	954.149	312.227	66955.6	274.381	2426.49	223.435	0	534.207	0	17.4672	49390.1	152.838	1776.56	1091.7	510.189	3.639	898.836	3294.03	1684.13	0	89.5197	779.476
TCGA-LG-A6GG-01A-11R-A311-07	A6GG	a6gg	01A	tumor	alive	387	6343.52	489.306	13.5136	33.4293	1456.66	137.952	725.794	46918.8	940.323	90.3949	1132.89	63872.7	51631.1	369.676	1632.33	11.2614	0.5631	2613.2	1.6892	0.5631	371.062	426.242	5.6307	6669.54	154.281	1127.26	574.892	0.5631	42.7932	1.1261	0	3707.8	34.3471	3140.79	130.632	79.9556	3.3784	458.9	25.9011	1256.77	0	7.3199	324.89
TCGA-LG-A9QC-01A-11R-A37K-07	A9QC	a9qc	01A	tumor	alive	425	5458.54	477.573	58.6379	30.1725	1480.93	136.17	13.0307	16666.9	503.635	82.0866	988.375	18264.4	26854.9	818.514	2034.68	44.9558	0.6515	223.476	30.622	0.6515	29.9705	395.48	6.5153	6615.66	220.218	1176.67	210.445	0	85.3508	1.9546	1.3031	228.036	29.319	362.252	43.0012	287.977	15.6368	47.5619	65.1533	1510.9	0	0.6515	416.329
TCGA-LG-A9QD-01A-11R-A38B-07	A9QD	a9qd	01A	tumor	alive	366	3209.09	302.797	57.3427	197.615	881.818	52.4476	13.986	38527.3	3013.29	15.9091	654.545	54783.9	18565.7	2093.8	306.224	144.755	31.4685	568.532	998.601	0.6993	16.0839	520.28	67.8322	193277	163.636	1033.57	233.566	0	109.79	15.3846	141.259	426992	51.7483	1909.09	1152.45	686.014	4.1958	3988.81	566.434	1039.86	9.0909	44.0559	319.58
TCGA-MI-A75C-01A-11R-A32O-07	A75C	a75c	01A	tumor	alive	291	4494.57	548.168	42.7408	99.4098	886.703	31.886	1.3569	14468.8	2204.21	129.769	1645.18	25386.7	25897.6	154.566	1428.18	12.2117	7.4627	1182.5	17.6391	0	28.4939	709.634	279.512	67694.7	194.03	2170.96	1052.24	0	451.153	1.3569	6.1058	532.564	61.0583	1364.31	216.418	57.6662	0.6784	896.201	300.543	1301.22	0.6784	77.3406	249.661
TCGA-MI-A75E-01A-11R-A32O-07	A75E	a75e	01A	tumor	alive	507	4146.65	97.9895	43.9263	371.765	812.975	274.371	39.8716	25659.7	3289.74	143.639	912.316	33406.3	14443.7	1191.82	1522.61	64.8758	393.31	505.491	1790.17	6.7579	142.592	1094.1	134.482	37830	220.983	1643.52	430.478	47.9811	235.175	14.8674	95.2864	365600	117.587	2624.09	622.402	2259.17	300.051	2195.64	379.118	1579.32	17.5705	41.899	485.217
TCGA-MI-A75G-01A-11R-A32O-07	A75G	a75g	01A	tumor	alive	698	4317.93	112.316	46.947	67.5501	880.107	47.5412	23.7706	119462	1173.67	39.7088	994.206	39885.9	19384.9	543.67	997.159	202.05	5.9427	462.933	52.8896	1.1885	320.309	833.754	19.0165	5673.45	281.087	1175.46	442.133	0.5943	61.8036	1.7828	1.7828	3678.5	16.6394	397.563	96.8653	64.1807	9.5082	178.28	106.374	3130	0.5943	273.956	312.584
TCGA-MI-A75H-01A-11R-A32O-07	A75H	a75h	01A	tumor	alive	747	3909.45	173.302	36.6901	114.942	1112.41	91.3349	1.5613	32262.3	973.458	110.663	1461.36	28220.1	16156.9	873.747	1040.78	24.9805	14.0515	91.3349	37.4707	3.1226	100.703	997.658	135.831	60634.7	261.514	1986.73	347.385	10.1483	209.992	0.7806	25.7611	998.439	94.4575	2840.75	3968.77	583.919	14.0515	807.182	26929.7	2560.5	0	14.8322	426.229
TCGA-MI-A75I-01A-11R-A32O-07	A75I	a75i	01A	tumor	alive	630	3723.18	541.307	53.6375	93.3785	1269.42	381.011	70.2836	29492.6	1885.33	206.128	1350.8	57075.8	63038.2	151.474	1873.49	5.5487	8.0148	641.184	35.1418	0.6165	67.201	1340.94	43.1566	18376.7	347.719	2649.82	314.427	0	191.122	3.6991	6.1652	121330	69.0506	1296.55	465.475	215.167	3.0826	697.287	254.624	2620.22	0	22.1948	308.878
TCGA-MR-A520-01A-11R-A266-07	A520	a520	01A	tumor	alive	229	3247.57	37.167	15.6928	133.752	702.044	48.7301	607.888	69193.5	569.895	36.6797	557.506	39763.8	22893.2	1229.87	336.007	97.4603	5.7815	33.8633	199.05	3.3037	408.837	366.715	15.6928	10797.4	182.531	1035.72	177.576	2.4778	71.8563	15.6928	66.0747	233938	32.2114	1136.49	76.8119	1442.91	25.604	835.846	334.503	832.542	9.9112	5.7815	216.395
TCGA-MR-A8JO-01A-12R-A36F-07	A8JO	a8jo	01A	tumor	alive	330	2847.5	102.428	100.91	129.917	1198.79	1047.8	28.8316	2270.11	3479.51	94.2261	1715.48	40412	22959.8	1338.94	146.646	547.041	290.592	55.3869	1084.22	2.2762	235.205	1119.88	227.618	34126.7	314.871	1738.24	468.134	0	446.13	476.479	46.2822	458002	153.262	2223.82	229.135	3694.99	105.463	1339.91	743.551	979.514	0	327.769	3508.35
TCGA-NI-A4U2-01A-11R-A28V-07	A4U2	a4u2	01A	tumor	dead	1791	4904.11	124.198	71.3477	201.548	839.94	933.937	223.481	54618	1240.47	57.818	713.477	49404.7	25792	2359.66	2165.05	35.4851	2.6425	324.651	30.2001	5.6625	29.0676	479.049	19.2525	13721	274.443	1080.41	218.573	4.1525	73.9902	545.111	50.2076	25.2926	70.2152	864.855	201.208	365.798	13.9675	1318.99	348.433	967.157	1.51	0	706.304
TCGA-NI-A8LF-01A-11R-A36F-07	A8LF	a8lf	01A	tumor	alive	799	3041.37	185.59	40.4574	41.2023	745.571	242.744	15.4123	54175.6	981.894	77.6139	966.481	25119.5	25149.7	1419.91	928.028	109.813	1.2844	69.9977	30.8247	1.2844	36.6043	316.595	25.6872	28270.7	237.607	1268.95	136.784	0.6422	179.168	16.6967	39.173	36.6043	48.8057	2224.51	135.5	832.266	34.6777	1057.03	51.3744	1207.3	0.6422	3.8531	1600.31
TCGA-O8-A75V-01A-11R-A32O-07	A75V	a75v	01A	tumor	alive	538	5004.23	444.74	33.3853	116.545	1088.6	186.6	0.5962	12784.8	3093.51	125.958	2040.68	59791.4	30375.3	938.212	1008.39	47.0972	490.645	1284.74	2614.19	4.7693	60.2129	756.536	140.695	75525.4	124.599	1843.35	383.335	2.3847	332.065	7.7502	58.4244	188905	126.984	5904.44	160.369	1462.4	13.7118	1631.71	276.025	2797.22	1.7885	3.577	310.007
TCGA-PD-A5DF-01A-11R-A27V-07	A5DF	a5df	01A	tumor	dead	639	3729.68	531.802	38.8693	84.9764	727.915	445.819	197.88	5398.7	2338.63	259.741	800.353	71140.8	16515.9	132.373	694.034	37.1025	102.474	588.339	713.192	0	309.187	487.632	34.7468	28227.3	593.051	2103.06	333.922	0	286.219	0.5889	3.5336	141229	103.651	2810.37	1312.72	1211.43	8.245	461.131	772.085	1466.43	4.7114	12.3675	472.909
TCGA-QA-A7B7-01A-11R-A32O-07	A7B7	a7b7	01A	tumor	alive	94	6378.13	194.073	29.2154	186.962	1611.85	583.472	331.386	6140.65	1563.02	607.717	2547.16	57610.2	33537.6	107.058	249.754	54.6745	8.7646	415.693	6.2604	1.6694	419.449	692.821	55.9265	8121.04	556.761	2124.79	167.362	0	92.6544	1.2521	7.0952	6893.57	19.616	1921.54	738.731	81.3856	3.3389	37.5626	76.7947	1210.35	0	0	219.115
TCGA-RC-A6M3-01A-11R-A32O-07	A6M3	a6m3	01A	tumor	alive	0	5178.6	212.786	156.983	27.3616	883.643	52.7365	0	16299.2	8938.83	465.209	4588.07	39315.7	28394.9	54.2818	359.589	730.952	7.3586	141.653	3.6793	0.6132	31.274	1694.31	71.1329	12194.4	163.728	3605.09	380.193	0	469.109	379.58	3.0661	53921.2	72.9726	2720.83	118.964	136.134	6.1321	846.85	718.688	1864.17	3.0661	9.8114	617.507
TCGA-RC-A6M4-01A-11R-A32O-07	A6M4	a6m4	01A	tumor	alive	22	6175.39	96.8049	58.7356	90.7138	796.193	298.572	1.6315	34594.7	970.768	142.869	1247.59	23505.1	16643.4	113.099	670.548	11.9646	0.5438	47.8586	1.6315	0	69.6125	625.425	11.9646	9858.87	320.87	1935.01	437.254	0	64.174	1.0877	3.8069	116.383	12.5085	417.675	266.485	371.992	1.0877	213.732	141.4	1575.53	0	2.1754	121.822
TCGA-RC-A6M5-01A-11R-A32O-07	A6M5	a6m5	01A	tumor	alive	15	3433.16	151.156	23.1246	146.486	1085.17	38.3531	37.7891	34856.2	1066.55	9.2893	1228.99	31958.8	20997.2	2221.22	168.218	18.6125	1075.01	37.225	2685.84	10.7163	209.25	1017.48	40.0451	18247	149.464	1344.05	344.614	1.692	112.803	1112.24	1.692	470441	29.3288	1541.46	10.7163	4899.61	398.195	514.382	67.6819	1012.97	0	84.6024	943.034
TCGA-RC-A6M6-01A-11R-A32O-07	A6M6	a6m6	01A	tumor	alive	9	3974.32	590.71	45.9016	83.3934	845.902	182.514	3.8251	1403.83	427.869	980.508	908.197	51953	24872.7	178.213	835.579	72.6776	27.3224	4098.36	77.5956	1.0929	28.4153	777.049	890.71	17265	371.038	3307.65	851.366	0	274.317	43.7158	1.6393	82437.2	61.7486	1334.97	229.508	60.6557	2.1858	1852.46	319.126	1244.26	0	5.4645	345.355
TCGA-RC-A7S9-01A-11R-A33R-07	A7S9	a7s9	01A	tumor	alive	640	4995.65	485.212	172.346	28.3501	729.02	17.4148	0	19554.4	1422.61	375.541	1787.72	84494.2	24466.6	246.191	1315.97	49.2419	97.2827	126.107	28.224	1.201	248.011	1159.59	112.296	33232.8	354.301	2115	805.885	1.201	97.2827	2453.69	1.8015	27840.9	488.815	1994.9	268.428	98.4837	11.4097	410.749	1882.6	1709.65	1.201	1.8015	701.396
TCGA-RC-A7SB-01A-21R-A352-07	A7SB	a7sb	01A	tumor	alive	588	5161.44	160.003	29.9631	104.014	1015.15	169.591	227.719	68242.1	2100.41	167.589	1179.35	41483.3	16305.9	671.089	2201.44	53.9336	2.9963	492.593	32.3601	1.1985	373.34	626.828	32.3601	18270.9	312.815	1691.72	219.929	0.5993	117.455	13.1838	4.1948	2074.64	46.7424	1459.8	1439.43	337.384	10.7867	176.183	550.122	1673.14	0.5993	10.7867	251.69
TCGA-RC-A7SF-01A-11R-A352-07	A7SF	a7sf	01A	tumor	alive	579	3398.83	620.623	51.5564	139.027	1010.7	129.377	1.9455	16976.7	1774.32	163.619	1087.55	35728.6	36636.2	357.004	970.117	127.432	120.623	318.093	144.942	0.9728	63.2296	1721.79	87.5486	8744.16	264.591	1250	254.864	0	214.008	0	2.9183	42507.8	22.3735	1246.11	642.996	164.397	2.9183	1449.42	938.716	815.175	0	2.9183	334.63
TCGA-RC-A7SH-01A-11R-A38B-07	A7SH	a7sh	01A	tumor	alive	468	3995.57	2389.44	96.2404	98.0887	946.47	157.426	0.6374	1079.68	1653.93	642.822	1495.87	32301.7	13364.7	199.09	220.575	7.6482	4.4615	931.174	260.04	0	8.923	1379.87	33.1424	7175.33	113.449	1215.43	139.581	0	133.844	782.67	0.6374	611.222	71.3836	1154.25	45.2521	139.581	15.2965	20.3953	125.559	1372.22	0	2.5494	339.072
TCGA-RC-A7SK-01A-11R-A352-07	A7SK	a7sk	01A	tumor	alive	472	4143.13	624.608	90.3955	42.6428	912.743	74.7018	1.2555	19168.9	587.571	98.6378	1072.82	30901.4	17465.2	267.181	1412.45	2.511	22.5989	38.2925	137.476	1.8832	153.17	677.966	25.1099	4888.89	177.024	1195.86	544.884	1.2555	110.483	3.1387	17.5769	811.676	5.022	548.65	38.9203	403.641	11.2994	241.682	54.6139	1220.97	0	1.8832	118.644
TCGA-RG-A7D4-01A-12R-A33R-07	A7D4	a7d4	01A	tumor	alive	1098	4168.14	127.581	64.1593	29.7271	2062.68	251.475	1.4749	7493.36	744.1	504.919	1957.96	36834.1	46295.7	79.3879	1304.12	163.717	85.5457	1147.49	123.156	2.2124	111.357	603.982	452.065	227684	330.384	3645.28	457.965	0	333.333	18.4366	1.4749	3100.3	92.9204	2549.41	1516.22	581.858	5.8997	264.749	1588.5	1860.62	0	5.8997	137.168
TCGA-T1-A6J8-01A-11R-A32O-07	A6J8	a6j8	01A	tumor	alive	23	4266.39	132.005	14.2708	19.9911	972.202	26.1632	35.0825	20623.2	688.568	19.6997	1190.43	43447.6	33555.5	523.544	1375.14	1.7839	252.713	166.493	2084.73	0	348.447	362.123	17.8386	17209.5	143.303	1919.43	290.174	0	131.411	30.3256	49.948	64813.4	56.4888	2961.8	291.958	1532.33	7.1354	384.124	65.4081	1066.15	0	16.0547	199.197
TCGA-UB-A7MA-01A-11R-A33R-07	A7MA	a7ma	01A	tumor	alive	848	1696.93	452.246	123.549	16.7969	824.615	85.6221	0.5746	1411.9	3550.16	435.104	1180.32	23457.6	26479.1	134.168	462.739	1.7239	43.673	4192.61	129.295	1.7239	34.4787	689.574	40.7998	9179.95	405.699	6356.72	376.967	0.5746	361.452	178.715	29.3069	209172	121.25	6421.08	98.8389	792.435	4.0225	1085.5	149.982	1814.15	0	12.0675	385.587
TCGA-UB-A7MB-01A-11R-A33R-07	A7MB	a7mb	01A	tumor	alive	601	1220.51	343.165	18.2584	79.1199	635.768	91.7603	3099.72	19806.2	769.195	463.502	1448.03	46001.9	18602.1	255.974	2266.82	9.3633	0.4682	184.925	79.588	3.7453	22.9401	576.311	10.7678	4832.4	571.629	1911.05	253.277	0.4682	73.0337	0	10.2996	38400.7	25.2809	1742.04	185.393	66.0112	0	422.753	63.2022	1819.29	10.2996	0.4682	199.906
TCGA-UB-A7MC-01A-11R-A33R-07	A7MC	a7mc	01A	tumor	alive	500	6654.78	203.809	51.0535	37.0867	1338.33	84.684	1.2156	23372.8	632.496	251.017	2794.57	19230.1	19297	459.178	908.391	57.5365	0.8104	34.846	0.8104	1.2156	177.066	293.76	6.0778	6581.44	541.734	1965.15	264.992	6.0778	98.0551	21.8801	1.6207	6.483	14.9919	1201.38	246.758	122.772	0.4052	6.8882	505.267	1587.93	0	0.4052	740.275
TCGA-UB-A7MD-01A-12R-A352-07	A7MD	a7md	01A	tumor	dead	52	4327.58	332.758	12.6655	227.697	1453.08	148.532	8.0599	41831.3	1825.56	131.733	909.614	48577.4	17754.2	585.078	2750.89	199.77	122.625	1146.23	529.073	1.1514	220.495	1061.6	108.808	46800.2	465.745	1283.25	472.078	1.7271	226.828	0	13.2412	4663.21	132.988	2662.06	602.763	610.823	8.0599	1916.52	431.203	1463.44	0	39.148	1177.89
TCGA-UB-A7ME-01A-11R-A33J-07	A7ME	a7me	01A	tumor	alive	486	5079.73	1793.62	46.9191	28.2287	525.612	31.4774	8.9087	4128.88	750.705	120.659	1385.6	67689.4	18809.8	451.136	440.196	215.59	1953.38	305.865	2120.86	2.9696	76.0208	374.165	287.454	35925.2	185.895	2252.71	481.663	7.1269	179.362	1053.01	70.0817	4432.37	68.2999	2162.43	1440.24	1253.16	224.499	32.6652	2386.34	1388.57	0.5939	24.3504	328.434
TCGA-UB-A7MF-01A-11R-A33J-07	A7MF	a7mf	01A	tumor	dead	214	3591.77	702.933	62.4409	83.1173	585.62	337.275	0.9461	5772.94	1875.59	348.732	1823.56	63304.6	16865.7	104.248	1617.03	95.0804	122.99	49.6689	151.372	2.3652	69.0634	372.753	338.694	251400	540.208	3175.02	482.025	76.632	223.746	2502.84	13.245	58738.9	173.131	6644.75	16265.4	921.949	20.3406	835.856	6996.22	2095.55	0	2.8382	495.27
TCGA-UB-AA0U-01A-11R-A38B-07	AA0U	aa0u	01A	tumor	alive	327	3371.27	464.088	40.3315	145.442	842.541	19.337	19.8895	14518.2	1169.06	213.077	1112.71	49164.6	25492.8	520.437	803.099	45.3039	353.591	738.121	1304.42	12.7072	282.873	592.265	76.7956	32109.9	748.619	2001.11	423.204	69.6133	202.762	269.061	225.967	36091.7	93.3702	3004.97	898.342	4691.71	340.884	1084.53	612.707	1567.96	0.5525	17.6796	236.464
TCGA-UB-AA0V-01A-11R-A38B-07	AA0V	aa0v	01A	tumor	alive	314	2473.74	210.109	30.7235	263.31	684.837	28.7413	304.262	36665	692.765	8.0773	679.881	21247.8	15723.5	601.685	414.44	5.9465	88.2061	49.554	1257.68	8.9197	404.361	371.655	45.5897	20501.5	259.663	1274.53	193.261	74.331	191.279	158.573	1150.64	1452.92	154.608	2456.89	310.208	7110.01	861.249	556.987	684.837	942.517	0.9911	209.118	104.063
TCGA-WJ-A86L-01A-12R-A39D-07	A86L	a86l	01A	tumor	alive	345	4379.49	2547.27	33.9547	39.9134	667.776	40.6125	215.712	5446.07	1964.71	267.73	906.125	38916.8	31957.4	60.6125	412.876	16.6445	12.6498	573.902	15.9787	1.9973	1129.83	444.74	56.5912	12387.5	384.82	1244.34	97.2037	0	115.18	0.6658	1.9973	29971.4	13.3156	5374.17	1047.27	59.9201	7.3236	204.394	216.378	1883.49	0	3.9947	96.5379
TCGA-WQ-A9G7-01A-11R-A37K-07	A9G7	a9g7	01A	tumor	alive	30	3039.57	2253.16	164.906	44.334	108.556	130.93	5.8007	7642.84	1172.57	1024.38	2215.87	29266.2	17068.2	103.592	51.9412	11.6014	61.3217	643.878	164.077	0.8287	65.4651	2274.7	23.2028	9539.67	154.133	2470.27	283.406	55.521	246.944	71.2658	29.0035	12299.2	130.101	543.609	99.4406	1372.28	61.3217	874.249	91.1539	1831.37	2.486	52.2063	203.025
TCGA-WQ-AB4B-01A-11R-A41C-07	AB4B	ab4b	01A	tumor	alive	395	3671.64	384.615	48.2204	43.318	853.043	21.814	6.8886	18756.6	1512.06	231.975	1522.39	62339.8	24532.7	1472.94	1030.96	53.961	252.583	1099.89	327.21	0	55.1091	895.522	89.5522	18458.1	152.698	1960.96	617.681	2.2962	308.84	2.2962	11.4811	198668	33.2951	5306.54	559.127	1000	36.7394	4228.47	113.662	1448.91	0	22.9621	287.026
TCGA-WX-AA44-01A-11R-A39D-07	AA44	aa44	01A	tumor	alive	615	3901.41	1255.87	131.455	22.4726	644.757	51.6432	0	5141.63	1872.46	510.274	1949.92	36561	23463.2	303.818	587.41	23.4742	469.484	1373.24	407.668	0	752.739	1101.72	89.2019	27886.5	414.711	2466.35	353.678	0.7825	429.577	111.894	24.2567	14821.6	122.066	3978.09	548.513	627.543	84.507	894.366	505.477	2115.02	2.3474	6.2598	157.277
TCGA-WX-AA46-01A-11R-A39D-07	AA46	aa46	01A	tumor	alive	756	2991.59	52.2523	27.027	257.273	590.39	43.8438	250.451	68970	1677.48	19.1471	883.484	24687.7	15345.9	1674.77	871.267	15.015	4.8048	6.006	173.574	18.6186	398.198	529.129	13.8138	20670.9	176.577	1155.56	167.568	174.775	85.8859	448.649	782.583	598.799	219.219	1955.56	114.114	4033.03	234.234	3642.04	338.739	926.126	9.6096	18.018	25.2252
TCGA-WX-AA47-01A-11R-A39D-07	AA47	aa47	01A	tumor	dead	556	4893.59	490.847	53.7757	69.2906	1610.98	270.023	2.2883	17574.4	6967.96	217.254	1379.86	66632.7	45299.8	402.815	208.158	2.2883	10.2975	283.753	5.7208	1.1442	219.68	1398.17	1.1442	29226.5	127.002	965.675	194.508	1.1442	81.2357	473.684	3.4325	433011	3.4325	1427.92	14.8741	1004.58	33.1808	1219.68	8.0092	940.503	2.2883	120.137	402.746
TCGA-XR-A8TC-01A-11R-A36F-07	A8TC	a8tc	01A	tumor	alive	1339	5733.51	562.492	60.267	1.3356	1233.03	12.4877	7.0583	7613.18	787.271	102.856	1501.79	41112.9	25927.3	313.296	610.754	78.7271	19.546	764.467	161.255	1.6288	24.9755	359.43	16.2884	7088.16	325.224	1476.27	189.488	0	199.261	1141.81	17.3743	180.801	27.6902	2752.19	217.178	1226.51	3.8006	478.335	103.703	1503.42	0	17.9172	373.547
TCGA-XR-A8TD-01A-12R-A39D-07	A8TD	a8td	01A	tumor	alive	1030	3346.35	146.376	29.4154	204.031	906.274	456.639	818.027	19917	1092.57	473.833	1089.07	35068.7	20679.7	500.895	623.69	666.748	190.5	317.266	500.762	18.9099	378.198	628.228	271.042	167960	592.51	1474.27	305.36	22.4117	465.043	6.3033	135.171	10538.4	265.439	6152.71	2977.96	1380.42	60.9318	189.799	10675	1190.62	4.9026	112.059	1033.04
TCGA-XR-A8TE-01A-11R-A36F-07	A8TE	a8te	01A	tumor	alive	925	3972.21	298.355	52.1838	24.8043	830.403	64.0953	0	9463.41	359.614	22.8758	1384.57	39550.8	14529.2	252.49	685.309	58.4231	36.3018	4435.05	266.024	1.1344	37.4362	349.972	23.2558	27941.6	194.555	1563.81	180.942	9.6427	103.8	8.5082	174.135	17.5837	32.3313	615.995	207.601	2182.08	15.3148	403.857	505.389	1389.11	11.3443	6.8066	609.756
TCGA-XR-A8TF-01A-11R-A36F-07	A8TF	a8tf	01A	tumor	dead	693	6259.43	124.663	18.8679	32.527	524.259	157.682	196.092	40646.2	196.092	77.2035	1359.84	10720.4	16627.4	792.372	774.151	46.496	2.6954	6.7385	4.0431	1.3477	45.1482	311.321	35.0404	8669.14	266.173	2846.36	168.464	0.6739	251.348	6.0647	2.0216	628.032	33.0189	1653.64	128.706	884.097	3.3693	212.264	367.925	966.307	0	0	463.612
TCGA-XR-A8TG-01A-11R-A36F-07	A8TG	a8tg	01A	tumor	alive	898	4667.31	440.993	27.1807	40.6712	903.065	386.632	312.855	15850.8	3869.09	287.433	1116.63	42380.8	22369.2	52.4587	802.446	45.4861	139.232	3005.41	357.787	1.6641	129.247	414.922	22.743	17778.9	725.004	1429.48	338.927	0	68.2291	2.2188	3.3282	151140	72.1121	4828.73	505.339	543.059	3.883	1423.94	271.252	1513.8	1.1094	2.2188	255.72
TCGA-YA-A8S7-01A-11R-A37K-07	A8S7	a8s7	01A	tumor	dead	412	2021.5	862.021	51.5998	74.8754	839.762	837.739	34.3999	2843.05	3470.34	478.427	1148.86	52110.8	12774	197.734	248.458	30.3529	79.9292	1626.91	94.0938	5.0588	78.9174	2691.79	65.2586	98132.3	523.081	3650.44	938.915	9.6117	659.163	134.058	54.1293	4083.47	833.186	3588.72	258.505	817.504	75.8821	862.527	272.67	1562.16	30.8587	64.7528	258.505
TCGA-ZP-A9CV-01A-11R-A38B-07	A9CV	a9cv	01A	tumor	dead	1088	5223.06	336.466	21.3033	71.2531	1169.17	40.1003	23.8095	12197.4	1258.15	70.9085	1411.65	42236.2	26084.6	651.579	1568.61	139.098	218.672	1646.62	1611.53	3.7594	44.4862	315.163	84.5865	47063.3	392.231	890.977	333.333	1.2531	162.907	8.1454	76.4411	184328	112.782	9123.43	2150.38	1959.27	45.7393	1583.33	326.441	1327.07	0.6266	5.6391	175.439
TCGA-ZP-A9CY-01A-11R-A38B-07	A9CY	a9cy	01A	tumor	alive	782	4777.42	196.488	44.6885	197.814	854.757	80.865	165.277	33328.4	1088.13	47.9019	802.975	45566.7	21881.8	765.274	1227.15	60.2941	226.28	432.699	802.266	8.5121	280.899	385.882	40.4325	24482.9	257.491	1165.45	353.962	47.5259	119.169	75.1902	281.609	121490	137.612	3533.23	442.629	4740.53	212.093	566.764	454.688	1509.48	0	12.7682	203.581
TCGA-ZP-A9CZ-01A-11R-A38B-07	A9CZ	a9cz	01A	tumor	alive	706	3317.09	524.6	30.4206	65.5533	1136.74	401.676	62.0829	15586.5	1018.78	654.347	1845.1	26834.1	39725	218.513	1703.54	108.024	379.947	232.19	762.999	0.6208	237.157	601.583	117.337	48707.7	802.732	2240.57	356.356	0	165.141	184.386	3.1041	42249.3	87.5369	4761.76	778.519	762.378	9.3124	559.988	1676.86	1433.49	0.6208	9.9333	248.332
TCGA-ZP-A9D0-01A-11R-A37K-07	A9D0	a9d0	01A	tumor	alive	1091	7301.16	361.004	37.323	77.3681	750.965	178.893	1.9305	26070.1	844.273	65.4247	2579.79	32249	24404.1	556.86	820.74	28.9575	19.305	117.761	77.2201	1.9305	72.0721	241.956	9.009	7552.12	397.683	1123.55	283.14	2.574	110.682	758.687	146.075	739.382	36.6795	1073.36	115.83	1236.16	18.6615	1116.47	212.355	637.066	1.9305	63.7066	270.27
TCGA-ZP-A9D1-01A-11R-A38B-07	A9D1	a9d1	01A	tumor	alive	21	4819.29	1075.88	23.1511	40.836	1789.71	18.0064	636.013	9464.95	1857.23	27.8907	1061.74	41704.2	31610.3	560.032	1606.53	68.8103	1413.5	4722.83	722.187	0	314.469	374.276	102.894	9665.59	436.013	1029.58	249.518	0.6431	165.916	4.5016	1.9293	27905.5	55.3055	12737.6	848.875	1026.37	1.2862	2404.5	97.1061	1629.58	0	55.3055	431.511
TCGA-ZP-A9D2-01A-11R-A38B-07	A9D2	a9d2	01A	tumor	dead	765	4509.46	774.018	29.8399	47.7475	1163.39	20.0146	299.854	2401.75	535.298	281.59	1486.17	78261.3	47490.9	174.793	368.108	28.0204	285.298	173.581	765.284	2.1834	120.087	680.131	31.6594	13438.9	318.413	2650.66	354.44	5.8224	191.048	9.8253	104.44	3070.6	100.801	2996.36	277.656	1226.35	76.4192	130.277	284.935	1663.03	0.3639	4.3668	184.498
TCGA-ZP-A9D4-01A-11R-A37K-07	A9D4	a9d4	01A	tumor	alive	395	4035.64	19.7992	14.708	247.184	862.113	468.958	10.7481	13172.7	1740.63	81.3407	879.084	10747	18061.4	454.442	1699.53	18.6678	0.5657	10.7481	27.7189	2.8285	209.871	309.433	10.7481	32469.5	277.754	1501.34	232.499	0.5657	72.4084	0	9.0511	875.124	41.2954	1209.45	965.634	322.444	0.5657	103.521	716.165	1724.79	0	0	166.879
TCGA-ZS-A9CD-01A-11R-A37K-07	A9CD	a9cd	01A	tumor	dead	1386	3333.58	489.106	24.0421	108.49	583.02	15.0263	69.121	9215.63	2555.97	17.2577	993.238	58789.6	20661.9	420.368	865.702	65.3644	2144.25	2635.61	1113.45	0.7513	45.8302	921.112	36.0631	45882.8	206.612	1509.39	385.425	1.5026	312.547	3.0053	0	505362	274.981	2863.26	545.455	1089.41	6.0105	3839.22	365.139	1321.56	7.5131	32.3065	586.025
TCGA-ZS-A9CE-01A-11R-A37K-07	A9CE	a9ce	01A	tumor	alive	1241	5316.74	423.414	43.2166	93.0033	1208.42	16.4114	106.127	18415.8	1082.6	50.5306	890.044	57279	25095.2	546.061	1586.29	7.6586	0.547	61.2691	6.0175	2.1882	718.818	503.282	4.9234	12449.7	270.788	1460.61	464.989	22.4289	48.14	194.748	37.7462	275.164	15.3173	697.484	201.313	250	5.4705	353.392	263.676	1325.49	0	3.2823	120.35
TCGA-ZS-A9CF-01A-11R-A38B-07	A9CF	a9cf	01A	tumor	alive	2412	5190.21	99.9311	63.4045	393.398	932.46	456.926	322.536	33239.1	1494.83	463.832	1674.71	40623	32009	220.062	478.484	68.918	8.2702	90.9717	24.1213	4.1351	194.349	593.384	43.4183	25273.6	583.735	1775.33	354.928	0.6892	71.6747	727.085	4.1351	30371.5	27.5672	2540.32	1508.61	237.078	2.7567	1476.22	778.773	1197.79	0.6892	2.0675	865.61
TCGA-ZS-A9CF-02A-11R-A38B-07	A9CF	a9cf	02A	tumor	alive	2412	8146.48	81.5822	64.2769	160.519	1102.6	233.622	1051.3	22725	1169.96	523.69	2076.64	19716.9	35019.2	173.696	303.14	88.3807	41.4091	420.272	279.975	4.3263	69.8393	436.959	50.6799	16793	640.297	1881.95	315.204	0.618	64.8949	62.4227	37.7009	14912.9	30.2843	1471.57	449.938	554.388	5.5624	989.493	385.043	920.272	0	0.618	463.535
TCGA-ZS-A9CG-01A-11R-A37K-07	A9CG	a9cg	01A	tumor	alive	341	3909.51	99.4002	21.9366	186.577	864.439	271.465	8.2262	43969.8	1172.92	11.8526	2598.8	30491.2	14910	628.106	764.997	222.108	31.5338	10.2828	124.764	2.0566	24.6787	517.566	25.3642	24377	246.101	1425.88	172.751	0	130.934	2.0566	4.7986	156.298	72.665	717.738	457.241	336.589	6.1697	1271.64	261.183	1075.58	2.0566	4.1131	501.8
[truncated: 146 more columns]
