# Supplementary material for: Cyclin-Dependent Kinase 4 is expected to be a therapeutic target for hepatocellular carcinoma metastasis using integrated bioinformatic analysis
Source: Bioengineered. 2021 Dec 12;12(2):11728–39. doi: 10.1080/21655979.2021.2006942 (PMC8810199; doi:10.1080/21655979.2021.2006942)
Supplement: Supplemental Material [file KBIE_A_2006942_SM1322.zip › supplementary/Supplementary material 2.xlsx]

## Sheet: Sheet2
Gene	logFC	P Value
ADIPOR1	1.46	5.33e-67
ADM2	1.738	7.91e-48
AGER	1.024	4.09e-37
ANGPTL6	1.016	1.12e-44
AP3B1	-1.293	3.27e-23
APLN	-1.516	3.17e-06
AVPR1A	1.068	2.28e-55
AZGP1	1.374	3.6e-73
BCL3	-1.015	5.3e-08
BIRC5	2.642	9.46e-43
CACYBP	1.007	1.33e-32
CALR	-1.7	4.52e-35
CANX	-1.389	1.21e-33
CCL14	-1.833	1.71e-26
CCL15	-1.577	2.52e-25
CCL18	-1.1	6.39e-15
CCL19	1.379	1.14e-52
CCL20	1.051	2.57e-39
CCL21	-1.075	1.73e-06
CCL23	1.327	1.35e-65
CD1D	1.041	8.28e-19
CD320	1.239	1.73e-56
CD3D	1.046	1.26e-11
CD74	1.071	3.34e-29
CDK4	1.323	4.13e-33
CKLF	1.372	6.9e-39
CLEC4M	-1.046	0.000795
CMTM7	-1.064	4.55e-11
CNTFR	1.336	3.1e-24
COLEC10	1.286	1.78e-44
CRP	-2.238	1.35e-96
CSF3R	2.069	2.38e-56
CTSS	-1.268	3.07e-26
CXCL10	1.133	2.02e-08
CXCL12	-1.638	4.55e-31
CXCL14	-1.029	2.17e-12
CXCL2	3.342	4.63e-30
CXCL9	1.016	6.14e-32
DAXX	-1.367	3.53e-22
DCK	-1.734	1.51e-11
DEFA1B	-1.574	3.48e-25
DES	-1.473	1.15e-28
DLL4	-1.121	2.75e-20
EPO	-3.124	8.33e-41
EPOR	2.03	3.98e-50
ESM1	1.291	4.24e-21
ESR1	-1.094	2.28e-16
FABP4	1.079	1.69e-44
FABP5	-1.033	4.15e-50
FAM3B	1.816	8.72e-54
FCGR2B	1.304	2.16e-08
FCN2	1.104	1.27e-46
FOS	1.165	1.2e-42
FPR1	1.029	1.11e-14
GBP2	1.164	3.48e-66
GCGR	-2.123	1.46e-24
GDF2	1.47	1.16e-38
GHR	-1.1	5.97e-16
GREM2	-1.246	2.39e-11
HAMP	1.256	5.83e-28
HCST	-3.246	8.54e-76
HGF	-1.229	3.1e-22
HLA-A	-1.478	3.05e-29
HLA-B	-1.415	9.74e-43
HLA-C	-1.182	1.94e-25
HLA-DMA	-2.348	2.36e-51
HLA-DMB	2.154	6.77e-37
HLA-DPA1	1.251	8.76e-11
HLA-DPB1	1.696	0.00501
HLA-DQA1	-1.902	1.11e-20
HLA-DQA2	1.126	1.13e-24
HLA-DQB1	1.227	9.02e-31
HLA-DRA	-1.148	4.51e-07
HLA-DRB1	-1.694	7.81e-18
HLA-DRB5	1.141	8.25e-30
HLA-F	1.085	2.75e-23
HLA-H	1.267	4.16e-35
HRAS	1.472	2.75e-40
HSP90AB1	-2.008	3.12e-22
HSPA4	1.027	9.53e-37
ICAM2	-1.243	2.34e-15
IFI30	1.245	2.08e-59
IGF1	-2.387	6.51e-30
IGF2	-1.336	0.00722
IGHA1	1.998	1.96e-44
IGHA2	1.627	1.14e-37
IGHG2	1.146	1.78e-25
IGHG4	-1.009	1.62e-16
IGHM	1.614	0.00108
IL1RAP	-1.448	8.77e-28
IL1RL1	-1.245	5.52e-11
IL32	1.021	1.34e-34
IL3RA	1.155	1.36e-10
IL4R	1.186	1.39e-19
INHBB	-1.88	2.47e-30
INS-IGF2	1.596	6.63e-63
ISG15	-1.3	1.27e-23
ISG20	1.132	2.19e-11
LCN12	-1.294	5.15e-11
LCN2	1.106	1.82e-31
LIFR	1.206	3.33e-37
LPA	-1.135	8.39e-31
LTB	1.377	1.61e-31
LTB4R	1.119	7.82e-12
LYZ	1.264	1.32e-33
MAPK3	-1.246	3.02e-09
MARCO	1.068	2.39e-10
MBL2	1.119	3.37e-20
MDK	1.37	1.12e-29
MMP9	1.004	1.88e-43
NAMPT	1.267	1.3e-18
NENF	1.184	5.86e-58
NFKBIE	-1.608	2.59e-18
NFKBIZ	1.25	8.98e-05
NGFR	1.016	1.81e-55
NMB	1.417	2.9e-65
NR1I2	1.036	1.44e-05
NR4A1	1.117	1.06e-68
NRG1	1.174	3.4e-74
NTF3	1.16	5.68e-70
ORM1	-1.49	1.15e-19
ORM2	-1.134	2.33e-10
OSGIN1	1.289	2.71e-73
OXT	1.257	3.69e-31
PDGFA	1.261	4.57e-59
PDGFB	1.414	1.58e-72
PDGFRA	1.174	9.13e-08
PDGFRB	1.092	3.96e-57
PDIA3	1.488	3.6e-75
PIK3R2	1.157	3.81e-43
PLA2G2A	1.121	7.69e-50
PLAU	-3.312	2.62e-82
PLXNB1	1.085	9.66e-07
PLXND1	1.683	1.24e-10
PPIA	-1.073	5.63e-10
PSMC3	1.05	2.1e-36
PSMC4	1.021	1.12e-24
PSMD10	-2.073	1.11e-34
PSMD14	-1.26	2.35e-22
PSMD2	-1.828	3.09e-21
PSMD4	2.262	6.03e-12
PSME1	-4.049	3.36e-12
PSME2	-1.481	7.14e-22
PTH1R	1.659	1.38e-59
PTK2	-1.142	6.39e-15
RAC1	1.476	6.7e-29
RAC3	1.079	4.26e-64
RBP7	-1.243	3.5e-13
RELB	2.017	4.33e-23
RFX5	2.017	4.33e-23
RFXANK	-1.294	1.55e-37
RHOA	-1.215	1.42e-13
ROBO1	1.049	3.26e-45
S100A10	-1.657	4.94e-46
S100A11	-1.827	2.35e-13
S100A12	-1.2	2.95e-16
S100A13	-1.071	1.97e-11
S100A6	1.234	6.84e-62
S100A8	-2.221	1.49e-97
S100A9	-1.086	8.91e-16
S100P	-1.186	8.54e-24
SAA1	1.148	8.56e-59
SAA2	1.349	1.13e-27
SDC2	-1.746	1.48e-11
SECTM1	1.041	8.52e-40
SEMA3F	1.097	8.44e-55
SEMA3G	1.51	3.85e-56
SERPINA3	1.105	1.28e-57
SERPIND1	-1.869	5.43e-29
SHC1	-1.124	5.88e-13
SLC11A1	-1.801	1.01e-11
SOCS3	-1.895	3.89e-19
SORT1	1.351	2.5e-22
SPP1	1.06	2.92e-53
SRC	1.959	3.03e-46
STAB2	1.139	1.02e-26
STAT1	-1.607	1.98e-13
STC1	1.157	5.23e-30
TAP1	-1.378	2.85e-25
TAP2	-1.607	7.07e-44
TMSB10	-1.428	1.12e-22
TNFRSF21	1.015	2e-31
TNFRSF4	-1.125	8.65e-13
TNFSF14	1.017	3.53e-39
TSLP	1.196	3.07e-53
UBXN1	-1.073	6.11e-12
VEGFA	1.069	7.9e-49
VIM	1.11	3.84e-51
VIPR1	1.176	9.33e-50
